# Supplementary material for: Ethyl (2,5-dioxo-1-phenyl-2,3-dihydro-1H,5H-1-benzofuro[3,2-d]imidazo[1,2-a]pyrimidin-3-yl)acetate
Source: Acta Crystallogr Sect E Struct Rep Online. 2010 Jul 31;66(Pt 8):o2173–4. doi: 10.1107/S1600536810029521 (PMC3007370; doi:10.1107/S1600536810029521)
Supplement: Supplementary file 1 [file e-66-o2173-sup1.cif]

##############################################################################
###                                                                        ###
###        Electronic paper (Acta Crystallographica Section E)             ###
###                                                                        ###
##############################################################################
#                                                                            #
# This CIF contains the data in a paper accepted for publication in Acta     #
# Crystallographica Section E. It conforms to the requirements of Notes      #
# for Authors for Section E, and has been peer reviewed under the auspices   #
# of the IUCr Commission on Journals.                                        #
#                                                                            #
# Full details of the Crystallographic Information File format               #
# are given in the paper "The Crystallographic Information File (CIF):       #
# a New Standard Archive File for Crystallography" by S. R. Hall, F. H.      #
# Allen and I. D. Brown [Acta Cryst. (1991), A47, 655-685].                  #
#                                                                            #
# The current version of the core CIF dictionary is obtainable from          #
# ftp://ftp.iucr.org/pub/cif_core.dic. The current version number is 2.4.    #
#                                                                            #
# Software is freely available for graphical display of the structure(s) in  #
# this CIF.  For information consult the CIF home page http://www.iucr.org/  #
# cif/home.html                                                              #
#                                                                            #
# This file may be used for bona fide research purposes within the           #
# scientific community so long as proper attribution is given to the journal # 
# article from which it was obtained.                                        #
#                                                                            #
##############################################################################
                                             
data_I
_audit_creation_method     SHELXL-97
_chemical_name_systematic
;
Ethyl (2,5-dioxo-1-phenyl-2,3-dihydro-1<i>H</i>,5<i>H</i>-1-
benzofuro[3,2-<i>d</i>]imidazo[1,2-<i>a</i>]pyrimidin-3-yl)acetate
;
_chemical_name_common     ?
_chemical_formula_moiety     'C22 H17 N3 O5'
_chemical_formula_sum     'C22 H17 N3 O5'
_chemical_formula_iupac     'C22 H17 N3 O5'
_chemical_formula_weight     403.39
_chemical_melting_point     ?
_symmetry_cell_setting     triclinic
_symmetry_space_group_name_H-M     'P -1'
_symmetry_space_group_name_Hall     '-P 1'
loop_
    _symmetry_equiv_pos_as_xyz
    'x, y, z'
    '-x, -y, -z'
_cell_length_a     8.5418(12)
_cell_length_b     8.6553(12)
_cell_length_c     14.519(2)
_cell_angle_alpha     86.642(2)
_cell_angle_beta     82.873(2)
_cell_angle_gamma     62.619(2)
_cell_volume     945.8(2)
_cell_formula_units_Z     2
_cell_measurement_reflns_used     2477
_cell_measurement_theta_min     6.0
_cell_measurement_theta_max     25.00
_cell_measurement_temperature     292(2)
_exptl_crystal_description     block
_exptl_crystal_colour     colourless
_exptl_crystal_size_max     0.30
_exptl_crystal_size_mid     0.20
_exptl_crystal_size_min     0.10
_exptl_crystal_density_diffrn     1.416
_exptl_crystal_density_meas     ?
_exptl_crystal_density_method     'not measured'
_exptl_crystal_F_000     420
_exptl_absorpt_coefficient_mu     0.103
_exptl_absorpt_correction_type     multi-scan
_exptl_absorpt_process_details     '(SADABS; Sheldrick, 2003)'
_exptl_absorpt_correction_T_min     0.9699
_exptl_absorpt_correction_T_max     0.9898
_exptl_special_details
;
;
_diffrn_ambient_temperature     292(2)
_diffrn_radiation_type     MoK\a
_diffrn_radiation_wavelength     0.71073
_diffrn_radiation_source     'fine-focus sealed tube'
_diffrn_radiation_monochromator     graphite
_diffrn_measurement_device_type     'Bruker SMART 4K CCD area-detector'
_diffrn_measurement_method     '\f and \w scans'
_diffrn_detector_area_resol_mean     ?
_diffrn_reflns_number     5574
_diffrn_reflns_av_R_equivalents     0.0835
_diffrn_reflns_av_sigmaI/netI     0.0543
_diffrn_reflns_theta_min     2.65
_diffrn_reflns_theta_max     26.00
_diffrn_reflns_theta_full     26.00
_diffrn_measured_fraction_theta_max     0.984
_diffrn_measured_fraction_theta_full     0.984
_diffrn_reflns_limit_h_min     -10
_diffrn_reflns_limit_h_max     10
_diffrn_reflns_limit_k_min     -5
_diffrn_reflns_limit_k_max     10
_diffrn_reflns_limit_l_min     -17
_diffrn_reflns_limit_l_max     17
_diffrn_standards_number     ?
_diffrn_standards_interval_count     ?
_diffrn_standards_interval_time     ?
_diffrn_standards_decay_%     ?
_refine_special_details
;
Refinement of <i>F</i>^2^ against ALL reflections. The weighted <i>R</i>-factor
<i>wR</i> and goodness of fit <i>S</i> are based on <i>F</i>^2^, conventional
<i>R</i>-factors <i>R</i> are based on <i>F</i>, with <i>F</i> set to zero for
negative <i>F</i>^2^. The threshold expression of <i>F</i>^2^ >
\s(<i>F</i>^2^) is used only for calculating <i>R</i>-factors(gt) <i>etc</i>.
and is not relevant to the choice of reflections for refinement.
<i>R</i>-factors based on <i>F</i>^2^ are statistically about twice as large
as those based on <i>F</i>, and <i>R</i>- factors based on ALL data will be
even larger.
;
_reflns_number_total     3663
_reflns_number_gt     2844
_reflns_threshold_expression     I>2\s(I)
_refine_ls_structure_factor_coef     Fsqd
_refine_ls_matrix_type     full
_refine_ls_R_factor_all     0.0610
_refine_ls_R_factor_gt     0.0447
_refine_ls_wR_factor_gt     0.1167
_refine_ls_wR_factor_ref     0.1294
_refine_ls_goodness_of_fit_ref     1.058
_refine_ls_restrained_S_all     1.058
_refine_ls_number_reflns     3663
_refine_ls_number_parameters     272
_refine_ls_number_restraints     0
_refine_ls_hydrogen_treatment     constr
_refine_ls_weighting_scheme     calc
_refine_ls_weighting_details
         'calc w=1/[\s^2^(Fo^2^)+(0.0729P)^2^+0.0020P] where P=(Fo^2^+2Fc^2^)/3'
_atom_sites_solution_hydrogens     geom
_atom_sites_solution_primary     direct
_atom_sites_solution_secondary     difmap
_refine_ls_shift/su_max     0.003
_refine_ls_shift/su_mean     0.001
_refine_diff_density_max     0.254
_refine_diff_density_min     -0.350
_refine_ls_extinction_method     none
_refine_ls_extinction_coef     ?
loop_
    _atom_type_symbol
    _atom_type_description
    _atom_type_scat_dispersion_real
    _atom_type_scat_dispersion_imag
    _atom_type_scat_source
    'C' 'C' 0.0033 0.0016
                         'International Tables Vol C Tables 4.2.6.8 and 6.1.1.4'
    'H' 'H' 0.0000 0.0000
                         'International Tables Vol C Tables 4.2.6.8 and 6.1.1.4'
    'N' 'N' 0.0061 0.0033
                         'International Tables Vol C Tables 4.2.6.8 and 6.1.1.4'
    'O' 'O' 0.0106 0.0060
                         'International Tables Vol C Tables 4.2.6.8 and 6.1.1.4'
_computing_data_collection     'SMART (Bruker, 2001)'
_computing_cell_refinement     'SAINT-Plus (Bruker, 2001)'
_computing_data_reduction     'SAINT-Plus (Bruker, 2001)'
_computing_structure_solution     'SHELXS97 (Sheldrick, 2008)'
_computing_structure_refinement     'SHELXL97 (Sheldrick, 2008)'
_computing_molecular_graphics     'PLATON (Spek, 2009)'
_computing_publication_material     'SHELXTL (Sheldrick, 2008)'
loop_
    _atom_site_type_symbol
    _atom_site_label
    _atom_site_fract_x
    _atom_site_fract_y
    _atom_site_fract_z
    _atom_site_U_iso_or_equiv
    _atom_site_adp_type
    _atom_site_calc_flag
    _atom_site_refinement_flags
    _atom_site_occupancy
    _atom_site_disorder_assembly
    _atom_site_disorder_group
    C C1 0.8363(2) 0.04672(19) 0.37332(10) 0.0385(4) Uani d . 1 . .
    C C2 0.9489(2) 0.0189(2) 0.29234(11) 0.0477(4) Uani d . 1 . .
    H H2 0.9210 0.0987 0.2437 0.057 Uiso calc R 1 . .
    C C3 1.1056(2) -0.1346(2) 0.28769(11) 0.0492(4) Uani d . 1 . .
    H H3 1.1857 -0.1587 0.2345 0.059 Uiso calc R 1 . .
    C C4 1.1467(2) -0.2539(2) 0.36064(11) 0.0461(4) Uani d . 1 . .
    H H4 1.2535 -0.3556 0.3551 0.055 Uiso calc R 1 . .
    C C5 1.0323(2) -0.2243(2) 0.44088(11) 0.0414(4) Uani d . 1 . .
    H H5 1.0602 -0.3045 0.4893 0.050 Uiso calc R 1 . .
    C C6 0.8732(2) -0.07023(19) 0.44725(10) 0.0361(3) Uani d . 1 . .
    C C7 0.72423(19) 0.00914(18) 0.51685(10) 0.0352(3) Uani d . 1 . .
    C C8 0.6108(2) 0.16444(19) 0.48043(10) 0.0382(4) Uani d . 1 . .
    C C9 0.4462(2) 0.2830(2) 0.52864(11) 0.0422(4) Uani d . 1 . .
    C C10 0.5479(2) 0.05584(19) 0.64773(10) 0.0366(4) Uani d . 1 . .
    C C11 0.5896(2) -0.1152(2) 0.79340(10) 0.0411(4) Uani d . 1 . .
    C C12 0.6649(2) -0.2842(2) 0.76226(12) 0.0493(4) Uani d . 1 . .
    H H12 0.6413 -0.3092 0.7056 0.059 Uiso calc R 1 . .
    C C13 0.7760(2) -0.4161(2) 0.81653(13) 0.0547(5) Uani d . 1 . .
    H H13 0.8279 -0.5307 0.7962 0.066 Uiso calc R 1 . .
    C C14 0.8108(2) -0.3794(3) 0.90068(13) 0.0580(5) Uani d . 1 . .
    H H14 0.8876 -0.4687 0.9362 0.070 Uiso calc R 1 . .
    C C15 0.7316(2) -0.2107(3) 0.93184(13) 0.0609(5) Uani d . 1 . .
    H H15 0.7522 -0.1864 0.9894 0.073 Uiso calc R 1 . .
    C C16 0.6215(2) -0.0769(2) 0.87790(11) 0.0530(4) Uani d . 1 . .
    H H16 0.5696 0.0376 0.8984 0.064 Uiso calc R 1 . .
    C C17 0.3210(2) 0.1644(2) 0.76449(11) 0.0430(4) Uani d . 1 . .
    C C18 0.2735(2) 0.2986(2) 0.68624(10) 0.0422(4) Uani d . 1 . .
    H H18 0.1697 0.3053 0.6606 0.051 Uiso calc R 1 . .
    C C19 0.2319(2) 0.4798(2) 0.71761(11) 0.0473(4) Uani d . 1 . .
    H H19A 0.2548 0.5430 0.6646 0.057 Uiso calc R 1 . .
    H H19B 0.1068 0.5419 0.7397 0.057 Uiso calc R 1 . .
    C C20 0.3383(2) 0.4779(2) 0.79307(11) 0.0424(4) Uani d . 1 . .
    C C21 0.3358(2) 0.6322(2) 0.92299(12) 0.0550(5) Uani d . 1 . .
    H H21A 0.4454 0.6372 0.9012 0.066 Uiso calc R 1 . .
    H H21B 0.3634 0.5308 0.9626 0.066 Uiso calc R 1 . .
    C C22 0.2109(3) 0.7929(3) 0.97571(15) 0.0814(7) Uani d . 1 . .
    H H22A 0.1900 0.8929 0.9371 0.122 Uiso calc R 1 . .
    H H22B 0.2614 0.8000 1.0298 0.122 Uiso calc R 1 . .
    H H22C 0.1007 0.7893 0.9943 0.122 Uiso calc R 1 . .
    N N1 0.69428(17) -0.05275(16) 0.60320(8) 0.0381(3) Uani d . 1 . .
    N N2 0.42881(16) 0.21602(16) 0.61779(8) 0.0392(3) Uani d . 1 . .
    N N3 0.48245(17) 0.02592(16) 0.73590(8) 0.0413(3) Uani d . 1 . .
    O O1 0.67400(14) 0.19234(13) 0.39205(7) 0.0442(3) Uani d . 1 . .
    O O2 0.33196(16) 0.42088(15) 0.50277(8) 0.0599(4) Uani d . 1 . .
    O O3 0.23141(16) 0.17923(16) 0.83798(8) 0.0561(3) Uani d . 1 . .
    O O4 0.48112(15) 0.36241(16) 0.80601(10) 0.0646(4) Uani d . 1 . .
    O O5 0.25135(14) 0.62047(14) 0.84498(8) 0.0501(3) Uani d . 1 . .
loop_
    _atom_site_aniso_label
    _atom_site_aniso_U_11
    _atom_site_aniso_U_22
    _atom_site_aniso_U_33
    _atom_site_aniso_U_12
    _atom_site_aniso_U_13
    _atom_site_aniso_U_23
    C1 0.0384(8) 0.0302(8) 0.0392(8) -0.0076(7) -0.0086(6) -0.0031(6)
    C2 0.0559(10) 0.0411(9) 0.0391(9) -0.0164(8) -0.0047(7) 0.0019(7)
    C3 0.0470(10) 0.0478(10) 0.0451(9) -0.0156(8) 0.0005(8) -0.0065(8)
    C4 0.0367(8) 0.0387(9) 0.0510(10) -0.0056(7) -0.0073(7) -0.0087(8)
    C5 0.0429(9) 0.0336(8) 0.0421(9) -0.0105(7) -0.0132(7) -0.0004(7)
    C6 0.0400(8) 0.0310(8) 0.0349(8) -0.0122(7) -0.0112(6) -0.0021(6)
    C7 0.0397(8) 0.0298(8) 0.0336(8) -0.0118(7) -0.0115(6) -0.0002(6)
    C8 0.0434(9) 0.0325(8) 0.0328(8) -0.0113(7) -0.0088(6) 0.0006(6)
    C9 0.0455(9) 0.0336(8) 0.0394(9) -0.0096(7) -0.0123(7) 0.0011(7)
    C10 0.0425(8) 0.0290(8) 0.0364(8) -0.0131(7) -0.0097(6) -0.0016(6)
    C11 0.0463(9) 0.0405(9) 0.0369(8) -0.0206(8) -0.0052(7) 0.0044(7)
    C12 0.0645(11) 0.0440(10) 0.0416(9) -0.0260(9) -0.0097(8) 0.0034(7)
    C13 0.0581(11) 0.0401(10) 0.0590(11) -0.0171(9) -0.0069(9) 0.0066(8)
    C14 0.0498(10) 0.0613(12) 0.0549(11) -0.0191(9) -0.0122(8) 0.0176(9)
    C15 0.0632(12) 0.0756(14) 0.0420(10) -0.0287(11) -0.0136(8) 0.0033(9)
    C16 0.0632(11) 0.0542(11) 0.0425(9) -0.0266(9) -0.0082(8) -0.0031(8)
    C17 0.0439(9) 0.0425(9) 0.0425(9) -0.0188(8) -0.0050(7) -0.0072(7)
    C18 0.0379(8) 0.0406(9) 0.0421(9) -0.0119(7) -0.0051(7) -0.0076(7)
    C19 0.0458(9) 0.0385(9) 0.0464(9) -0.0088(8) -0.0058(7) -0.0060(7)
    C20 0.0364(9) 0.0330(8) 0.0502(9) -0.0098(7) -0.0004(7) -0.0049(7)
    C21 0.0577(11) 0.0603(12) 0.0495(10) -0.0277(10) -0.0094(8) -0.0048(9)
    C22 0.0964(17) 0.0683(14) 0.0747(15) -0.0303(13) -0.0108(12) -0.0264(12)
    N1 0.0424(7) 0.0304(7) 0.0353(7) -0.0105(6) -0.0085(6) 0.0006(5)
    N2 0.0403(7) 0.0319(7) 0.0368(7) -0.0083(6) -0.0064(6) -0.0020(5)
    N3 0.0468(8) 0.0347(7) 0.0371(7) -0.0143(6) -0.0036(6) -0.0006(5)
    O1 0.0457(6) 0.0329(6) 0.0374(6) -0.0038(5) -0.0062(5) 0.0032(5)
    O2 0.0555(7) 0.0413(7) 0.0512(7) 0.0054(6) -0.0110(6) 0.0065(6)
    O3 0.0540(7) 0.0614(8) 0.0462(7) -0.0224(6) 0.0045(6) -0.0055(6)
    O4 0.0422(7) 0.0484(8) 0.0882(10) -0.0036(6) -0.0173(6) -0.0173(7)
    O5 0.0492(7) 0.0386(7) 0.0494(7) -0.0065(5) -0.0104(5) -0.0098(5)
_geom_special_details
;
All e.s.d.'s (except the e.s.d. in the dihedral angle between two l.s. planes)
are estimated using the full covariance matrix. The cell e.s.d.'s are taken
into account individually in the estimation of e.s.d.'s in distances, angles
and torsion angles; correlations between e.s.d.'s in cell parameters are only
used when they are defined by crystal symmetry. An approximate (isotropic)
treatment of cell e.s.d.'s is used for estimating e.s.d.'s involving l.s.
planes.
;
loop_
    _geom_bond_atom_site_label_1
    _geom_bond_atom_site_label_2
    _geom_bond_site_symmetry_2
    _geom_bond_distance
    _geom_bond_publ_flag
    C1 C2 . 1.380(2) ?
    C1 O1 . 1.3871(17) ?
    C1 C6 . 1.393(2) ?
    C2 C3 . 1.384(2) ?
    C2 H2 . 0.9300 ?
    C3 C4 . 1.394(2) ?
    C3 H3 . 0.9300 ?
    C4 C5 . 1.378(2) ?
    C4 H4 . 0.9300 ?
    C5 C6 . 1.396(2) ?
    C5 H5 . 0.9300 ?
    C6 C7 . 1.439(2) ?
    C7 C8 . 1.368(2) ?
    C7 N1 . 1.3756(18) ?
    C8 O1 . 1.3811(18) ?
    C8 C9 . 1.426(2) ?
    C9 O2 . 1.2183(18) ?
    C9 N2 . 1.406(2) ?
    C10 N1 . 1.2863(19) ?
    C10 N2 . 1.3738(19) ?
    C10 N3 . 1.3910(19) ?
    C11 C12 . 1.378(2) ?
    C11 C16 . 1.380(2) ?
    C11 N3 . 1.438(2) ?
    C12 C13 . 1.381(2) ?
    C12 H12 . 0.9300 ?
    C13 C14 . 1.380(2) ?
    C13 H13 . 0.9300 ?
    C14 C15 . 1.374(3) ?
    C14 H14 . 0.9300 ?
    C15 C16 . 1.383(2) ?
    C15 H15 . 0.9300 ?
    C16 H16 . 0.9300 ?
    C17 O3 . 1.2096(18) ?
    C17 N3 . 1.381(2) ?
    C17 C18 . 1.527(2) ?
    C18 N2 . 1.4638(18) ?
    C18 C19 . 1.524(2) ?
    C18 H18 . 0.9800 ?
    C19 C20 . 1.502(2) ?
    C19 H19A . 0.9700 ?
    C19 H19B . 0.9700 ?
    C20 O4 . 1.1984(18) ?
    C20 O5 . 1.3303(18) ?
    C21 O5 . 1.4482(19) ?
    C21 C22 . 1.488(2) ?
    C21 H21A . 0.9700 ?
    C21 H21B . 0.9700 ?
    C22 H22A . 0.9600 ?
    C22 H22B . 0.9600 ?
    C22 H22C . 0.9600 ?
loop_
    _geom_angle_atom_site_label_1
    _geom_angle_atom_site_label_2
    _geom_angle_atom_site_label_3
    _geom_angle_site_symmetry_1
    _geom_angle_site_symmetry_3
    _geom_angle
    _geom_angle_publ_flag
    C2 C1 O1 . . 125.12(14) ?
    C2 C1 C6 . . 123.52(15) ?
    O1 C1 C6 . . 111.37(13) ?
    C1 C2 C3 . . 116.09(16) ?
    C1 C2 H2 . . 122.0 ?
    C3 C2 H2 . . 122.0 ?
    C2 C3 C4 . . 121.75(15) ?
    C2 C3 H3 . . 119.1 ?
    C4 C3 H3 . . 119.1 ?
    C5 C4 C3 . . 121.36(15) ?
    C5 C4 H4 . . 119.3 ?
    C3 C4 H4 . . 119.3 ?
    C4 C5 C6 . . 117.96(15) ?
    C4 C5 H5 . . 121.0 ?
    C6 C5 H5 . . 121.0 ?
    C1 C6 C5 . . 119.32(14) ?
    C1 C6 C7 . . 105.44(13) ?
    C5 C6 C7 . . 135.23(14) ?
    C8 C7 N1 . . 124.78(14) ?
    C8 C7 C6 . . 106.21(13) ?
    N1 C7 C6 . . 129.01(13) ?
    C7 C8 O1 . . 112.30(13) ?
    C7 C8 C9 . . 123.50(14) ?
    O1 C8 C9 . . 124.20(13) ?
    O2 C9 N2 . . 121.73(15) ?
    O2 C9 C8 . . 129.66(16) ?
    N2 C9 C8 . . 108.61(13) ?
    N1 C10 N2 . . 127.32(14) ?
    N1 C10 N3 . . 124.27(14) ?
    N2 C10 N3 . . 108.40(13) ?
    C12 C11 C16 . . 121.05(16) ?
    C12 C11 N3 . . 120.22(13) ?
    C16 C11 N3 . . 118.67(15) ?
    C11 C12 C13 . . 118.91(15) ?
    C11 C12 H12 . . 120.5 ?
    C13 C12 H12 . . 120.5 ?
    C14 C13 C12 . . 120.62(17) ?
    C14 C13 H13 . . 119.7 ?
    C12 C13 H13 . . 119.7 ?
    C15 C14 C13 . . 119.84(17) ?
    C15 C14 H14 . . 120.1 ?
    C13 C14 H14 . . 120.1 ?
    C14 C15 C16 . . 120.26(17) ?
    C14 C15 H15 . . 119.9 ?
    C16 C15 H15 . . 119.9 ?
    C11 C16 C15 . . 119.29(17) ?
    C11 C16 H16 . . 120.4 ?
    C15 C16 H16 . . 120.4 ?
    O3 C17 N3 . . 127.00(16) ?
    O3 C17 C18 . . 125.28(15) ?
    N3 C17 C18 . . 107.72(13) ?
    N2 C18 C19 . . 115.56(13) ?
    N2 C18 C17 . . 101.49(12) ?
    C19 C18 C17 . . 113.30(12) ?
    N2 C18 H18 . . 108.7 ?
    C19 C18 H18 . . 108.7 ?
    C17 C18 H18 . . 108.7 ?
    C20 C19 C18 . . 113.46(13) ?
    C20 C19 H19A . . 108.9 ?
    C18 C19 H19A . . 108.9 ?
    C20 C19 H19B . . 108.9 ?
    C18 C19 H19B . . 108.9 ?
    H19A C19 H19B . . 107.7 ?
    O4 C20 O5 . . 124.28(15) ?
    O4 C20 C19 . . 124.77(14) ?
    O5 C20 C19 . . 110.94(13) ?
    O5 C21 C22 . . 107.98(15) ?
    O5 C21 H21A . . 110.1 ?
    C22 C21 H21A . . 110.1 ?
    O5 C21 H21B . . 110.1 ?
    C22 C21 H21B . . 110.1 ?
    H21A C21 H21B . . 108.4 ?
    C21 C22 H22A . . 109.5 ?
    C21 C22 H22B . . 109.5 ?
    H22A C22 H22B . . 109.5 ?
    C21 C22 H22C . . 109.5 ?
    H22A C22 H22C . . 109.5 ?
    H22B C22 H22C . . 109.5 ?
    C10 N1 C7 . . 111.84(13) ?
    C10 N2 C9 . . 123.79(13) ?
    C10 N2 C18 . . 111.50(12) ?
    C9 N2 C18 . . 124.39(13) ?
    C17 N3 C10 . . 110.86(13) ?
    C17 N3 C11 . . 125.99(13) ?
    C10 N3 C11 . . 122.06(13) ?
    C8 O1 C1 . . 104.69(11) ?
    C20 O5 C21 . . 116.76(13) ?
loop_
    _geom_torsion_atom_site_label_1
    _geom_torsion_atom_site_label_2
    _geom_torsion_atom_site_label_3
    _geom_torsion_atom_site_label_4
    _geom_torsion_site_symmetry_1
    _geom_torsion_site_symmetry_2
    _geom_torsion_site_symmetry_3
    _geom_torsion_site_symmetry_4
    _geom_torsion
    _geom_torsion_publ_flag
    O1 C1 C2 C3 . . . . 179.50(14) ?
    C6 C1 C2 C3 . . . . -0.4(2) ?
    C1 C2 C3 C4 . . . . 0.1(2) ?
    C2 C3 C4 C5 . . . . 0.1(3) ?
    C3 C4 C5 C6 . . . . -0.2(2) ?
    C2 C1 C6 C5 . . . . 0.4(2) ?
    O1 C1 C6 C5 . . . . -179.53(13) ?
    C2 C1 C6 C7 . . . . 179.39(14) ?
    O1 C1 C6 C7 . . . . -0.51(16) ?
    C4 C5 C6 C1 . . . . -0.1(2) ?
    C4 C5 C6 C7 . . . . -178.74(15) ?
    C1 C6 C7 C8 . . . . 0.13(16) ?
    C5 C6 C7 C8 . . . . 178.92(17) ?
    C1 C6 C7 N1 . . . . 179.78(14) ?
    C5 C6 C7 N1 . . . . -1.4(3) ?
    N1 C7 C8 O1 . . . . -179.38(12) ?
    C6 C7 C8 O1 . . . . 0.29(17) ?
    N1 C7 C8 C9 . . . . 0.5(2) ?
    C6 C7 C8 C9 . . . . -179.86(14) ?
    C7 C8 C9 O2 . . . . -177.07(16) ?
    O1 C8 C9 O2 . . . . 2.8(3) ?
    C7 C8 C9 N2 . . . . 2.7(2) ?
    O1 C8 C9 N2 . . . . -177.49(13) ?
    C16 C11 C12 C13 . . . . -1.0(3) ?
    N3 C11 C12 C13 . . . . 176.04(15) ?
    C11 C12 C13 C14 . . . . 0.2(3) ?
    C12 C13 C14 C15 . . . . 1.3(3) ?
    C13 C14 C15 C16 . . . . -2.0(3) ?
    C12 C11 C16 C15 . . . . 0.3(3) ?
    N3 C11 C16 C15 . . . . -176.76(15) ?
    C14 C15 C16 C11 . . . . 1.2(3) ?
    O3 C17 C18 N2 . . . . 178.21(15) ?
    N3 C17 C18 N2 . . . . -1.66(15) ?
    O3 C17 C18 C19 . . . . 53.7(2) ?
    N3 C17 C18 C19 . . . . -126.20(14) ?
    N2 C18 C19 C20 . . . . -83.04(17) ?
    C17 C18 C19 C20 . . . . 33.47(19) ?
    C18 C19 C20 O4 . . . . 26.2(2) ?
    C18 C19 C20 O5 . . . . -152.67(14) ?
    N2 C10 N1 C7 . . . . 0.0(2) ?
    N3 C10 N1 C7 . . . . 178.67(13) ?
    C8 C7 N1 C10 . . . . -2.0(2) ?
    C6 C7 N1 C10 . . . . 178.43(14) ?
    N1 C10 N2 C9 . . . . 3.6(2) ?
    N3 C10 N2 C9 . . . . -175.22(13) ?
    N1 C10 N2 C18 . . . . 177.39(14) ?
    N3 C10 N2 C18 . . . . -1.42(16) ?
    O2 C9 N2 C10 . . . . 175.24(15) ?
    C8 C9 N2 C10 . . . . -4.5(2) ?
    O2 C9 N2 C18 . . . . 2.2(2) ?
    C8 C9 N2 C18 . . . . -177.54(13) ?
    C19 C18 N2 C10 . . . . 124.87(14) ?
    C17 C18 N2 C10 . . . . 1.87(15) ?
    C19 C18 N2 C9 . . . . -61.38(19) ?
    C17 C18 N2 C9 . . . . 175.62(13) ?
    O3 C17 N3 C10 . . . . -178.92(15) ?
    C18 C17 N3 C10 . . . . 0.95(16) ?
    O3 C17 N3 C11 . . . . -10.7(3) ?
    C18 C17 N3 C11 . . . . 169.13(13) ?
    N1 C10 N3 C17 . . . . -178.61(14) ?
    N2 C10 N3 C17 . . . . 0.25(17) ?
    N1 C10 N3 C11 . . . . 12.7(2) ?
    N2 C10 N3 C11 . . . . -168.47(13) ?
    C12 C11 N3 C17 . . . . 134.92(17) ?
    C16 C11 N3 C17 . . . . -48.0(2) ?
    C12 C11 N3 C10 . . . . -58.1(2) ?
    C16 C11 N3 C10 . . . . 118.95(17) ?
    C7 C8 O1 C1 . . . . -0.59(16) ?
    C9 C8 O1 C1 . . . . 179.56(14) ?
    C2 C1 O1 C8 . . . . -179.22(14) ?
    C6 C1 O1 C8 . . . . 0.68(16) ?
    O4 C20 O5 C21 . . . . -1.4(2) ?
    C19 C20 O5 C21 . . . . 177.50(14) ?
    C22 C21 O5 C20 . . . . -175.36(16) ?
loop_
    _geom_hbond_atom_site_label_D
    _geom_hbond_atom_site_label_H
    _geom_hbond_atom_site_label_A
    _geom_hbond_site_symmetry_A
    _geom_hbond_distance_DH
    _geom_hbond_distance_HA
    _geom_hbond_distance_DA
    _geom_hbond_angle_DHA
    C2 H2 O5 2_666 0.93 2.56 3.442(2) 158.8
    C3 H3 O4 2_756 0.93 2.58 3.305(2) 135.4
    C5 H5 O2 1_645 0.93 2.46 3.132(2) 129.0
    C15 H15 O3 2_657 0.93 2.53 3.434(2) 163.1
    C19 H19A O2 . 0.97 2.52 3.137(2) 121.7
data_global
_journal_date_recd_electronic     2010-07-21
_journal_date_accepted     2010-07-24
_journal_name_full     'Acta Crystallographica, Section E'
_journal_year     2010
_journal_volume     66
_journal_issue      8
_journal_page_first     o2173
_journal_page_last     o2174
_journal_paper_category     QO
_journal_coeditor_code     BT5306
_publ_contact_author_name     'Ping Chen'
_publ_contact_author_address
;
Center of Oncology, People's Hospital of Hubei Medical University,
Shiyan Hubei 442000, People's Republic of China
;
_publ_contact_author_email     pchen6686@yahoo.com.cn
_publ_contact_author_fax     ?
_publ_contact_author_phone     ?
_publ_section_title
;\
Ethyl (2,5-dioxo-1-phenyl-2,3-dihydro-1<i>H</i>,5<i>H</i>-1-\
benzofuro[3,2-<i>d</i>]imidazo[1,2-<i>a</i>]pyrimidin-3-yl)acetate
;
loop_
    _publ_author_name
    _publ_author_address
    'Shou-Heng Deng'
;
Center of Oncology, People's Hospital of Hubei Medical University,
Shiyan Hubei 442000, People's Republic of China
;
    'Feng-Jun Cao'
;
Center of Oncology, People's Hospital of Hubei Medical University,
Shiyan Hubei 442000, People's Republic of China
;
    'Xiao-Jun Cai'
;
Center of Oncology, People's Hospital of Hubei Medical University,
Shiyan Hubei 442000, People's Republic of China
;
    'Fang Li'
;
Center of Oncology, People's Hospital of Hubei Medical University,
Shiyan Hubei 442000, People's Republic of China
;
    'Ping Chen'
;
Center of Oncology, People's Hospital of Hubei Medical University,
Shiyan Hubei 442000, People's Republic of China
;
