# Supplementary material for: Ethyl (2,5-dioxo-1-phenyl-2,3-dihydro-1H,5H-1-benzofuro[3,2-d]imidazo[1,2-a]pyrimidin-3-yl)acetate
Source: Acta Crystallogr Sect E Struct Rep Online. 2010 Jul 31;66(Pt 8):o2173–4. doi: 10.1107/S1600536810029521 (PMC3007370; doi:10.1107/S1600536810029521)
Supplement: Supplementary file 2 [file e-66-o2173-Isup2.hkl]

# 
# h,k,l, Fc-squared, Fo-squared, sigma(Fo-squared) and status flag 
# 
data_I
_shelx_title ' 060622bm in P-1' 
_shelx_refln_list_code          4 
_shelx_F_calc_maximum      165.49 
_exptl_crystal_F_000       420.00 
_reflns_d_resolution_high  0.8107 
 
loop_ 
 _symmetry_equiv_pos_as_xyz 
 'x, y, z' 
 '-x, -y, -z' 
 
_cell_length_a     8.5418 
_cell_length_b     8.6553 
_cell_length_c    14.5186 
_cell_angle_alpha  86.642 
_cell_angle_beta   82.873 
_cell_angle_gamma  62.619 
 
_shelx_F_squared_multiplier     1.000 
 
loop_ 
 _refln_index_h 
 _refln_index_k 
 _refln_index_l 
 _refln_F_squared_calc 
 _refln_F_squared_meas 
 _refln_F_squared_sigma 
 _refln_observed_status 
   1   0   0     4276.63      526.47   1743.80 o 
   2   0   0     4116.56     2079.93   1382.31 o 
   3   0   0       83.83       81.03      2.97 o 
   4   0   0      118.78      117.17      3.61 o 
   5   0   0      114.78      135.96      5.68 o 
   6   0   0       16.18       13.46      1.45 o 
   7   0   0        0.99        0.88      0.74 o 
   8   0   0        0.85        1.21      0.93 o 
   9   0   0        8.16        7.33      2.03 o 
  -8   1   0       12.32       11.05      1.88 o 
  -7   1   0       80.49       89.56      6.63 o 
  -6   1   0       70.67       79.98      7.83 o 
  -5   1   0       33.73       38.03      1.93 o 
  -4   1   0      370.67      417.83     25.47 o 
  -3   1   0      132.54      129.58      3.90 o 
  -2   1   0       44.99       44.32      1.90 o 
   0   1   0     1768.74     1797.88     80.49 o 
   1   1   0      727.78      692.63      5.36 o 
   2   1   0     6403.54     1358.08   2263.27 o 
   3   1   0       26.73       32.12      1.09 o 
   4   1   0        2.09        2.39      0.44 o 
   5   1   0      275.03      269.34     24.86 o 
   6   1   0        6.99        8.19      1.27 o 
   7   1   0       86.18       80.00      8.07 o 
   8   1   0        1.77        3.22      1.39 o 
   9   1   0        3.89        2.81      1.46 o 
  -8   2   0       14.47       20.75      3.29 o 
  -7   2   0      107.46      106.94      6.66 o 
  -6   2   0        3.69        3.16      0.93 o 
  -5   2   0        3.81        3.18      0.83 o 
  -4   2   0        8.85       10.51      1.59 o 
  -3   2   0      168.73      182.32      4.92 o 
  -1   2   0       26.01       20.21      1.19 o 
   0   2   0        5.14        4.73      0.40 o 
   1   2   0       61.87       55.17      1.09 o 
   2   2   0      552.19      510.89     10.75 o 
   3   2   0       29.54       26.76      1.59 o 
   4   2   0       48.65       13.54     17.87 o 
   5   2   0      172.83      111.99     37.78 o 
   6   2   0       35.33       32.98      1.73 o 
   7   2   0       18.87       16.34      1.49 o 
   8   2   0        7.05        9.83      2.24 o 
   9   2   0        1.23        1.93      1.42 o 
  10   2   0        5.12        6.07      1.90 o 
  -7   3   0       32.05       33.68      3.63 o 
  -5   3   0      359.19      368.33      8.68 o 
  -3   3   0      148.09      145.86      4.68 o 
  -2   3   0      245.29      251.43      5.36 o 
  -1   3   0       20.50       25.77      1.49 o 
   0   3   0        0.03        0.27      0.22 o 
   1   3   0      597.08      661.71     17.48 o 
   2   3   0      438.52      466.02     11.77 o 
   3   3   0      524.48      530.18     11.24 o 
   4   3   0      151.84      146.59      2.89 o 
   5   3   0        7.29        2.28      3.63 o 
   6   3   0        0.00        0.00      0.33 o 
   7   3   0        0.08        0.54      0.46 o 
   8   3   0        0.09        0.72      0.63 o 
   9   3   0       52.34       58.87      4.61 o 
  10   3   0       18.28       18.79      3.43 o 
  -6   4   0        1.06        3.05      1.66 o 
  -5   4   0       10.92       17.19      2.54 o 
  -4   4   0       73.96       84.99      4.37 o 
  -3   4   0       67.30       67.38      3.49 o 
  -2   4   0        2.96        4.21      1.02 o 
  -1   4   0       31.57       37.09      1.83 o 
   0   4   0       35.75       43.90      1.50 o 
   1   4   0       43.79       40.10      2.10 o 
   2   4   0      256.23      267.18      3.38 o 
   3   4   0       89.48       88.41      2.58 o 
   4   4   0        8.43        8.55      0.87 o 
   5   4   0       39.53       35.26      1.64 o 
   6   4   0       49.76       46.70      3.05 o 
   7   4   0       60.18       59.99      3.80 o 
   8   4   0       36.15       38.46      2.24 o 
   9   4   0        4.87        4.92      1.76 o 
  10   4   0        7.96        7.60      2.31 o 
  -5   5   0        5.92       11.39      2.54 o 
  -4   5   0      213.96      184.89      7.33 o 
  -3   5   0        3.66        4.06      1.01 o 
  -2   5   0      396.53      407.29     20.26 o 
  -1   5   0       76.11       73.72      2.37 o 
   0   5   0      591.48      614.52     27.83 o 
   1   5   0      236.90      246.14     18.50 o 
   2   5   0       46.71       48.23      3.14 o 
   3   5   0       10.88        8.71      0.81 o 
   4   5   0       82.20       75.19      3.63 o 
   5   5   0       38.28       36.78      1.75 o 
   6   5   0       13.30       12.52      1.26 o 
   7   5   0        9.03        9.73      1.28 o 
   8   5   0       10.83        3.89      4.75 o 
   9   5   0        0.30        0.98      1.15 o 
  10   5   0        3.76        3.66      1.80 o 
  -4   6   0        1.63        2.24      1.46 o 
  -3   6   0       39.55       33.74      3.32 o 
  -2   6   0       14.49       12.31      2.27 o 
  -1   6   0      219.50      212.77      7.26 o 
   0   6   0        4.07        2.98      1.15 o 
   1   6   0       88.10       85.60      4.27 o 
   2   6   0      198.87      214.43      6.48 o 
   3   6   0        4.71        7.07      1.03 o 
   4   6   0      260.63      247.93      8.65 o 
   5   6   0       24.74       25.74      2.53 o 
   6   6   0       19.38       20.38      1.53 o 
   7   6   0        0.75        0.83      0.62 o 
   8   6   0        1.24        0.41      0.63 o 
   9   6   0        1.05        3.32      1.49 o 
  10   6   0        8.74       11.26      2.61 o 
  -3   7   0        5.36       10.38      2.61 o 
  -2   7   0        0.71        1.59      1.22 o 
  -1   7   0        9.62       10.68      2.27 o 
   0   7   0       37.18       32.73      3.15 o 
   1   7   0        4.65        6.55      1.73 o 
   2   7   0       12.86       14.41      2.20 o 
   3   7   0      212.63      214.67      7.05 o 
   4   7   0       70.12       70.88      4.10 o 
   5   7   0       21.77       22.48      2.48 o 
   6   7   0        1.88        1.27      0.64 o 
   7   7   0        0.00        0.00      0.61 o 
   8   7   0       13.28       13.69      1.67 o 
   9   7   0       25.17       23.74      3.19 o 
  10   7   0        0.49        0.37      1.36 o 
  -2   8   0        1.27        2.95      1.70 o 
  -1   8   0        6.58       12.07      2.71 o 
   0   8   0        6.34        7.33      2.10 o 
   1   8   0        8.82        8.34      2.07 o 
   2   8   0       34.03       29.06      3.02 o 
   3   8   0        9.95       12.68      2.27 o 
   4   8   0        6.22        6.10      1.66 o 
   5   8   0        0.57        0.64      0.88 o 
   6   8   0        1.48        2.31      1.32 o 
   7   8   0       67.61       68.10      4.58 o 
   8   8   0       32.97       34.25      3.46 o 
   0   9   0       53.14       61.38      4.99 o 
   1   9   0       86.34       95.84      5.97 o 
   2   9   0       86.33       86.44      5.46 o 
   3   9   0        2.83        1.49      1.25 o 
   4   9   0       12.11       13.12      2.61 o 
   5   9   0        9.08        8.07      2.14 o 
   6   9   0       30.26       28.32      3.15 o 
   7   9   0       10.54       10.11      2.37 o 
   8   9   0       17.92       21.98      3.22 o 
   2  10   0        0.74        0.34      1.22 o 
   3  10   0       14.02       13.67      2.78 o 
   4  10   0       60.77       60.50      4.78 o 
   5  10   0        0.04        0.20      0.95 o 
   6  10   0       11.52       13.67      2.78 o 
   7  10   0        1.33        3.09      1.53 o 
  -7 -10   1        0.01        0.00      1.09 o 
  -6 -10   1       12.12       15.57      2.92 o 
  -5 -10   1        2.47        2.58      1.29 o 
  -4 -10   1       12.75       16.62      2.98 o 
  -3 -10   1        3.89        3.66      1.66 o 
  -2 -10   1       26.96       26.11      3.66 o 
  -8  -9   1        6.35        8.14      2.27 o 
  -7  -9   1        5.00        4.54      1.73 o 
  -6  -9   1        0.06        0.75      1.15 o 
  -5  -9   1        4.96        5.22      1.83 o 
  -4  -9   1        1.68        0.31      0.98 o 
  -3  -9   1       44.97       44.76      4.00 o 
  -2  -9   1        1.01        1.56      1.19 o 
  -1  -9   1        3.63        5.39      1.97 o 
   0  -9   1        7.69        7.97      2.27 o 
  -8  -8   1        0.75        1.83      1.25 o 
  -7  -8   1        0.49        0.47      1.05 o 
  -6  -8   1        7.55        9.02      2.03 o 
  -5  -8   1        5.17        6.48      1.76 o 
  -4  -8   1        0.13        0.00      0.75 o 
  -3  -8   1       19.13       20.42      2.51 o 
  -2  -8   1        3.70        2.95      1.29 o 
  -1  -8   1        1.13        1.56      1.25 o 
   0  -8   1      103.88       98.14      5.77 o 
   1  -8   1        3.93        4.48      1.93 o 
   2  -8   1        8.33        7.70      2.41 o 
 -10  -7   1        9.43       12.01      2.78 o 
  -9  -7   1        1.25        2.14      1.46 o 
  -8  -7   1       32.13       27.50     10.55 o 
  -7  -7   1       19.35       19.39      2.24 o 
  -6  -7   1       29.55       31.36      1.95 o 
  -5  -7   1       36.74       35.38      3.02 o 
  -4  -7   1      196.85      203.85      6.82 o 
  -3  -7   1        1.10        2.54      1.05 o 
  -2  -7   1      265.48      269.50      8.04 o 
  -1  -7   1      228.08      235.52      7.73 o 
   0  -7   1      150.33      140.06      6.24 o 
   1  -7   1      101.09       93.23      5.36 o 
   2  -7   1        4.82        4.65      1.90 o 
   3  -7   1        2.38        1.15      1.25 o 
 -10  -6   1        4.25        4.85      2.03 o 
  -9  -6   1        0.02        0.00      0.85 o 
  -8  -6   1        0.28        0.00      0.51 o 
  -7  -6   1       37.29       22.37     14.02 o 
  -6  -6   1        5.09        4.07      0.90 o 
  -5  -6   1      174.65      167.38      3.86 o 
  -4  -6   1        6.25        6.85      0.93 o 
  -3  -6   1       54.39       46.18      1.97 o 
  -2  -6   1      140.15      145.34      3.21 o 
  -1  -6   1        6.16        5.55      0.83 o 
   0  -6   1       90.06       84.68      4.44 o 
   1  -6   1      705.00      716.92     13.29 o 
   2  -6   1      250.19      230.78      8.00 o 
   3  -6   1        3.72        3.90      1.63 o 
   4  -6   1        6.20        5.43      1.93 o 
   5  -6   1        1.38        0.00      1.19 o 
 -10  -5   1        1.69        4.17      1.76 o 
  -9  -5   1        1.15        1.80      1.39 o 
  -8  -5   1        0.54        1.29      1.15 o 
  -7  -5   1       67.36       67.12      2.71 o 
  -6  -5   1       16.71        3.35      6.34 o 
  -5  -5   1       35.52       33.49      1.70 o 
  -4  -5   1       73.55       70.66      2.26 o 
  -3  -5   1      677.25      724.05      6.76 o 
  -2  -5   1      105.41      101.02      3.27 o 
  -1  -5   1      122.59      142.14      5.49 o 
   0  -5   1        0.02        3.45      2.41 o 
   1  -5   1      144.22      149.26      8.26 o 
   2  -5   1       61.79       58.90      2.63 o 
   3  -5   1       20.01       16.35      2.14 o 
   4  -5   1       16.88       20.21      2.61 o 
 -10  -4   1        9.15       13.40      2.92 o 
  -9  -4   1       33.50       32.96      3.53 o 
  -8  -4   1        0.10        0.27      1.09 o 
  -7  -4   1       23.52       23.80      1.63 o 
  -6  -4   1       53.09       50.55      2.22 o 
  -5  -4   1        8.77        3.58      1.81 o 
  -4  -4   1       17.75       17.37      1.10 o 
  -3  -4   1        2.36        3.38      0.61 o 
  -2  -4   1      133.35      128.66      3.85 o 
  -1  -4   1      274.62      296.23      5.85 o 
   0  -4   1      433.37      470.61     22.98 o 
   1  -4   1        3.79        6.32      0.82 o 
   2  -4   1        5.83       11.12      1.46 o 
   3  -4   1      379.21      400.75      8.41 o 
   4  -4   1      382.15      381.38      9.05 o 
   5  -4   1       10.69       11.23      2.17 o 
   6  -4   1       30.21       30.45      3.32 o 
 -10  -3   1       70.56       78.98      5.87 o 
  -9  -3   1        5.77        7.60      2.20 o 
  -8  -3   1       26.92       25.30      2.95 o 
  -7  -3   1       19.84       18.13      1.42 o 
  -6  -3   1        2.11        1.94      0.60 o 
  -5  -3   1        0.01        0.12      0.37 o 
  -4  -3   1      547.18      550.81     18.40 o 
  -3  -3   1      328.83      324.99      5.60 o 
  -2  -3   1      699.68      716.49     16.16 o 
  -1  -3   1     1077.17     1182.20     26.45 o 
   0  -3   1      202.42      209.66      9.90 o 
   1  -3   1      579.93      642.31      7.66 o 
   2  -3   1      163.93      171.43      4.54 o 
   3  -3   1      496.09      569.57      9.39 o 
   4  -3   1      757.20      841.44     15.35 o 
   5  -3   1      593.21      623.79     12.17 o 
   6  -3   1       11.35       13.87      2.51 o 
   7  -3   1        4.37        9.16      2.44 o 
  -9  -2   1      107.12       98.55      6.04 o 
  -8  -2   1        0.55        0.31      0.85 o 
  -7  -2   1        2.34        1.52      0.53 o 
  -6  -2   1        5.44        6.83      0.83 o 
  -5  -2   1      319.74      335.28     11.44 o 
  -4  -2   1     1516.67     1461.44     59.67 o 
  -3  -2   1        0.74        0.91      0.25 o 
  -2  -2   1     5692.06     5402.99     26.55 o 
  -1  -2   1     3669.28     3790.87     22.64 o 
   0  -2   1      567.22      622.71      5.80 o 
   1  -2   1        7.91        6.04      0.75 o 
   2  -2   1     1148.77     1309.81     11.63 o 
   3  -2   1      185.60      181.16      4.99 o 
   4  -2   1        1.76        2.77      0.66 o 
   5  -2   1        0.00        0.00      0.50 o 
   6  -2   1       69.29       69.13      2.94 o 
   7  -2   1        8.01        9.29      2.27 o 
   8  -2   1        1.86        5.05      1.97 o 
  -9  -1   1        0.62        0.68      1.05 o 
  -8  -1   1       21.45       25.51      2.41 o 
  -7  -1   1      140.68      142.33     11.99 o 
  -6  -1   1      162.16      167.43     13.97 o 
  -5  -1   1      387.31      424.99     20.66 o 
  -4  -1   1      149.65      168.09      6.13 o 
  -3  -1   1     1219.06     1230.97     49.33 o 
  -2  -1   1     3362.19     3338.38     81.88 o 
  -1  -1   1        1.90        5.02      1.58 o 
   0  -1   1     4580.01     4697.09     40.66 o 
   1  -1   1      203.40      218.50      3.46 o 
   2  -1   1      538.83      524.93     20.87 o 
   3  -1   1      737.65      826.60     40.53 o 
   4  -1   1       46.34       45.20      1.83 o 
   5  -1   1       16.83       18.24      1.39 o 
   6  -1   1       81.17      100.45      7.38 o 
   7  -1   1        4.51        8.44      2.02 o 
   8  -1   1        7.56        9.82      1.71 o 
  -9   0   1        9.85       11.76      1.90 o 
  -8   0   1       55.00       63.44      3.30 o 
  -7   0   1      221.10      217.96     20.50 o 
  -6   0   1        5.61        3.92      0.93 o 
  -5   0   1        0.38        0.87      0.34 o 
  -4   0   1       96.33       99.46      3.48 o 
  -3   0   1        2.48        1.41      0.30 o 
  -2   0   1      275.18      264.21     13.31 o 
  -1   0   1      699.61      664.63     20.16 o 
   1   0   1     1556.35     1386.97     16.52 o 
   2   0   1     1552.07     1413.57     68.64 o 
   3   0   1     1251.67     1215.58     51.64 o 
   4   0   1      466.68      481.96     30.01 o 
   5   0   1      519.19      534.05     23.93 o 
   6   0   1       48.85       54.70      2.87 o 
   7   0   1       53.68       53.57      8.70 o 
   8   0   1        0.32        0.68      1.12 o 
   9   0   1       10.24       11.09      2.48 o 
  -8   1   1        4.21        3.21      1.20 o 
  -7   1   1       17.96       21.55      2.05 o 
  -6   1   1        1.02        0.71      0.57 o 
  -5   1   1        0.45        0.54      0.37 o 
  -4   1   1      148.36      152.67      6.94 o 
  -3   1   1      212.31      189.10      4.68 o 
  -2   1   1       26.85       21.16      1.32 o 
  -1   1   1      546.50      392.51      4.31 o 
   0   1   1     1211.44     1168.41     60.92 o 
   1   1   1      701.55      679.89     25.98 o 
   2   1   1     2929.34     2693.58     27.35 o 
   3   1   1      395.71      354.14      5.34 o 
   4   1   1        0.01        0.24      0.16 o 
   5   1   1        0.23        0.39      0.23 o 
   6   1   1       38.80       39.27      1.96 o 
   7   1   1       16.93       18.28      2.27 o 
   8   1   1        1.63        2.24      1.36 o 
   9   1   1        0.94        1.66      1.36 o 
  -8   2   1        0.05        0.20      1.02 o 
  -7   2   1        8.47        9.02      1.57 o 
  -6   2   1       29.07       22.37      1.82 o 
  -5   2   1      140.88      126.95     12.12 o 
  -4   2   1        0.00        0.47      0.54 o 
  -3   2   1       30.25       28.66      1.97 o 
  -2   2   1     1355.66      977.30      9.56 o 
  -1   2   1     1055.35     1000.46      7.87 o 
   0   2   1       61.99       54.61      1.01 o 
   1   2   1      467.62      463.38     14.90 o 
   2   2   1     7430.81     6923.78    196.91 o 
   3   2   1       15.24       15.79      1.37 o 
   4   2   1      192.05      170.12      3.10 o 
   5   2   1       25.24       21.82      1.30 o 
   6   2   1        8.66        7.71      1.04 o 
   7   2   1        2.80        3.41      0.97 o 
   8   2   1        3.96        0.76      2.22 o 
   9   2   1       90.81       81.76      5.46 o 
  10   2   1        2.74        4.07      2.10 o 
  -7   3   1       30.86       40.49      3.87 o 
  -6   3   1       98.30       97.06      4.46 o 
  -5   3   1       18.84       13.29      2.14 o 
  -4   3   1      383.47      348.28      8.04 o 
  -3   3   1        6.85        4.68      1.02 o 
  -2   3   1       67.43       50.29      2.34 o 
  -1   3   1      249.74      276.32      6.10 o 
   0   3   1      779.28      905.67     28.16 o 
   1   3   1      821.81      866.98     17.16 o 
   2   3   1     3923.20     4012.74    144.94 o 
   3   3   1      244.04      249.41      6.16 o 
   4   3   1      155.50      141.11      8.05 o 
   5   3   1       93.24       84.55      2.48 o 
   6   3   1       20.80       19.45      1.36 o 
   7   3   1      148.76      147.78      3.97 o 
   8   3   1       52.39       47.95      3.83 o 
   9   3   1      116.59      109.23      6.14 o 
  10   3   1        0.33        0.47      1.39 o 
  -5   4   1       36.26       33.37      3.15 o 
  -4   4   1        6.93        6.31      1.59 o 
  -3   4   1       55.48       47.72      2.92 o 
  -2   4   1       26.41       25.00      1.42 o 
  -1   4   1      168.82      188.28      3.27 o 
   0   4   1     1273.25     1507.18     21.52 o 
   1   4   1      174.32      219.56      6.92 o 
   2   4   1      180.65      196.98      2.66 o 
   3   4   1       41.63       38.46      1.38 o 
   4   4   1       20.26       20.27      1.16 o 
   5   4   1       10.19        8.55      1.49 o 
   6   4   1        0.41        0.24      0.40 o 
   7   4   1       37.29       34.04      1.97 o 
   8   4   1       35.12       33.76      2.13 o 
   9   4   1       10.85       12.92      2.61 o 
  10   4   1       19.03       21.87      3.49 o 
  -5   5   1       13.57       17.91      2.88 o 
  -4   5   1       15.32       16.62      2.58 o 
  -3   5   1      494.55      503.91     11.06 o 
  -2   5   1      122.23      139.48      5.60 o 
  -1   5   1       80.17       89.60      4.66 o 
   0   5   1        0.81        1.18      0.43 o 
   1   5   1      197.20      223.67      9.44 o 
   2   5   1      626.79      679.93      6.38 o 
   3   5   1       72.53       67.29      1.88 o 
   4   5   1      123.69      125.65      2.85 o 
   5   5   1       40.82       41.69      1.88 o 
   6   5   1      105.45       94.95      3.00 o 
   7   5   1        4.84        4.14      0.94 o 
   8   5   1        1.23        1.18      0.68 o 
   9   5   1        0.78        1.22      0.81 o 
  10   5   1        0.30        0.71      1.32 o 
  -4   6   1        6.39        5.83      2.03 o 
  -3   6   1       34.93       27.54      3.02 o 
  -2   6   1      466.30      461.49     11.06 o 
  -1   6   1      391.20      416.69     10.04 o 
   0   6   1        2.40        1.80      0.98 o 
   1   6   1       25.82       20.52      2.17 o 
   2   6   1      258.72      267.91      7.26 o 
   3   6   1      226.51      226.67      6.61 o 
   4   6   1       16.35       15.49      1.16 o 
   5   6   1        8.51        8.00      1.03 o 
   6   6   1       55.84       56.93      2.39 o 
   7   6   1        3.75        4.22      0.99 o 
   8   6   1       43.79       43.46      4.92 o 
   9   6   1       20.69       22.70      2.04 o 
  10   6   1       11.66       13.12      2.71 o 
  -3   7   1        3.25        5.73      2.10 o 
  -2   7   1        8.84       11.12      2.44 o 
  -1   7   1       45.28       60.03      4.34 o 
   0   7   1        6.92        6.55      1.73 o 
   1   7   1      170.33      178.38      6.71 o 
   2   7   1       29.98       33.27      2.92 o 
   3   7   1       14.65       12.45      2.07 o 
   4   7   1       45.74       41.68      3.19 o 
   5   7   1       40.35       39.75      3.15 o 
   6   7   1        5.25        6.61      1.66 o 
   7   7   1        5.07        9.46      2.03 o 
   8   7   1       27.55       31.32      2.20 o 
   9   7   1       18.22       19.22      2.05 o 
  10   7   1        6.31        7.49      2.31 o 
  -2   8   1       28.39       32.15      3.63 o 
  -1   8   1       11.36       14.45      2.85 o 
   0   8   1       13.75       13.94      2.68 o 
   1   8   1       93.46       87.26      5.26 o 
   2   8   1       39.90       47.55      3.80 o 
   3   8   1        2.63        2.27      1.15 o 
   4   8   1        5.87        6.95      1.73 o 
   5   8   1        0.01        0.07      0.75 o 
   6   8   1        7.71        7.70      2.00 o 
   7   8   1       66.27       66.60      4.54 o 
   8   8   1       22.43       23.23      2.88 o 
   9   8   1       13.41       14.92      2.71 o 
   0   9   1       38.76       47.27      4.41 o 
   1   9   1      108.91      110.96      6.44 o 
   2   9   1        8.81       10.68      2.48 o 
   3   9   1       16.49       13.57      2.58 o 
   4   9   1        8.00        9.94      2.34 o 
   5   9   1        7.73       11.29      2.48 o 
   6   9   1       37.49       38.15      3.66 o 
   7   9   1        0.51        0.34      1.05 o 
   8   9   1        3.97        5.46      2.03 o 
   9   9   1        2.45        2.85      1.56 o 
   2  10   1        8.58        7.22      2.31 o 
   3  10   1        2.02        2.31      1.22 o 
   4  10   1        9.56        9.83      2.34 o 
   5  10   1        0.00        0.34      0.92 o 
   6  10   1        2.76        2.51      1.42 o 
   7  10   1        0.09        0.98      1.22 o 
  -7 -10   2        3.35        2.65      1.56 o 
  -6 -10   2       25.06       29.81      3.49 o 
  -5 -10   2       14.52       22.21      3.29 o 
  -4 -10   2        0.99        1.63      1.32 o 
  -3 -10   2        3.16        2.54      1.32 o 
  -2 -10   2        0.21        0.51      1.12 o 
  -7  -9   2        0.00        0.98      1.29 o 
  -6  -9   2        2.88        3.19      1.59 o 
  -5  -9   2        0.72        0.31      0.88 o 
  -4  -9   2       17.59       20.04      2.95 o 
  -3  -9   2       27.00       26.15      3.09 o 
  -2  -9   2      254.70      243.29      9.16 o 
  -1  -9   2       23.50       20.18      3.19 o 
   0  -9   2        0.77        3.05      1.56 o 
  -9  -8   2        3.71        4.44      1.90 o 
  -7  -8   2        2.90        4.34      1.56 o 
  -6  -8   2        1.56        2.44      1.22 o 
  -5  -8   2        0.01        0.64      0.92 o 
  -4  -8   2       16.45       18.92      2.61 o 
  -3  -8   2       12.12       13.43      2.34 o 
  -2  -8   2       47.97       50.29      3.93 o 
  -1  -8   2       34.04       36.32      3.53 o 
   0  -8   2       72.16       62.47      4.65 o 
   1  -8   2       20.50       20.89      3.29 o 
   2  -8   2        0.99        0.14      1.19 o 
  -9  -7   2        0.83        1.53      1.49 o 
  -8  -7   2       11.62       13.12      2.48 o 
  -7  -7   2       22.02        7.84      9.28 o 
  -6  -7   2       36.35       38.74      2.17 o 
  -5  -7   2       20.20       18.56      1.48 o 
  -4  -7   2       93.15       93.47      3.01 o 
  -3  -7   2      149.26      139.48      5.70 o 
  -2  -7   2       17.23       16.38      2.34 o 
  -1  -7   2        2.09        2.71      1.25 o 
   0  -7   2      321.27      292.33      8.99 o 
   1  -7   2      246.10      232.34      8.41 o 
   2  -7   2      131.48      126.36      6.58 o 
   3  -7   2        7.15        8.65      2.44 o 
 -10  -6   2        4.51        7.09      2.37 o 
  -9  -6   2        0.01        0.00      1.05 o 
  -8  -6   2        1.44        1.22      1.15 o 
  -7  -6   2       83.89       86.98      3.19 o 
  -6  -6   2      241.79      102.07    114.20 o 
  -5  -6   2      214.93      211.70      6.07 o 
  -4  -6   2        2.84        2.40      0.64 o 
  -3  -6   2       13.40       12.47      1.13 o 
  -2  -6   2       49.97       50.80      2.03 o 
  -1  -6   2      118.74      122.14      4.36 o 
   0  -6   2      104.19      111.50      5.53 o 
   1  -6   2       21.35       23.25      1.70 o 
   2  -6   2        3.96        2.27      1.32 o 
   3  -6   2       33.20       35.27      3.49 o 
   4  -6   2        0.52        0.41      1.25 o 
 -10  -5   2        1.45        1.46      1.53 o 
  -9  -5   2        1.03        0.00      1.15 o 
  -8  -5   2        0.00        0.17      0.88 o 
  -7  -5   2       49.00       45.32      5.26 o 
  -6  -5   2        4.28        3.30      0.77 o 
  -5  -5   2        2.84        2.14      1.87 o 
  -4  -5   2        9.66        7.97      0.95 o 
  -3  -5   2       49.31       47.36      1.82 o 
  -2  -5   2        4.77        6.23      0.80 o 
  -1  -5   2      305.78      325.47      9.17 o 
   0  -5   2      435.99      474.05     15.33 o 
   1  -5   2        8.44       10.50      1.51 o 
   2  -5   2       61.90       61.42      3.39 o 
   3  -5   2       66.08       75.56      4.07 o 
   4  -5   2        4.19        4.24      1.49 o 
 -10  -4   2        8.88       10.48      2.75 o 
  -9  -4   2       10.00       12.89      2.78 o 
  -8  -4   2        2.40        2.34      1.32 o 
  -7  -4   2        3.74        3.56      1.39 o 
  -6  -4   2      381.32      359.80     10.50 o 
  -5  -4   2       32.74       30.08      1.54 o 
  -4  -4   2      123.61      122.55      5.00 o 
  -3  -4   2       71.61       66.43      3.41 o 
  -2  -4   2      174.57      189.03      3.19 o 
  -1  -4   2       95.52       96.14      2.31 o 
   0  -4   2      134.60      135.00      2.88 o 
   1  -4   2       61.62       66.13      2.92 o 
   2  -4   2       81.05       84.04      3.63 o 
   3  -4   2       24.82       21.77      2.24 o 
   4  -4   2        7.09        7.49      1.76 o 
   5  -4   2       62.34       49.65      3.80 o 
   6  -4   2        0.46        1.15      1.25 o 
 -10  -3   2        0.91        0.78      1.70 o 
  -9  -3   2       88.52       87.09      5.70 o 
  -8  -3   2        0.11        0.00      0.95 o 
  -7  -3   2       43.48       35.24      3.09 o 
  -6  -3   2        0.27        0.72      0.50 o 
  -5  -3   2      103.86      101.43      2.64 o 
  -4  -3   2     1214.25     1225.60     12.50 o 
  -3  -3   2       20.72       19.33      1.98 o 
  -2  -3   2      234.55      252.58      4.71 o 
  -1  -3   2      456.96      470.23      8.66 o 
   0  -3   2        0.57        0.24      0.31 o 
   1  -3   2      511.48      640.14      8.14 o 
   2  -3   2     1445.39     1685.80     14.89 o 
   3  -3   2       15.69       16.88      1.16 o 
   4  -3   2       80.97       99.54      2.91 o 
   5  -3   2        1.15        1.46      1.15 o 
   6  -3   2       79.46       76.00      4.85 o 
   7  -3   2        2.76        0.41      1.29 o 
  -9  -2   2        0.11        2.14      1.29 o 
  -8  -2   2       51.12       51.80      7.94 o 
  -7  -2   2       37.34       37.31      3.51 o 
  -6  -2   2      288.30      302.99     14.95 o 
  -5  -2   2      244.44      273.53      6.05 o 
  -4  -2   2     1684.78     1755.18     43.55 o 
  -3  -2   2       13.83       15.52      0.70 o 
  -2  -2   2     2846.75     2581.55    259.90 o 
  -1  -2   2       11.75       11.50      0.92 o 
   0  -2   2     2781.34     2913.92     15.02 o 
   1  -2   2      280.58      318.31      5.15 o 
   2  -2   2       19.42       20.84      1.51 o 
   3  -2   2        1.46        1.33      0.44 o 
   4  -2   2       42.22       56.14      2.12 o 
   5  -2   2       12.05        9.54      1.20 o 
   6  -2   2      137.74      138.40      6.17 o 
   7  -2   2       39.13       47.99      4.10 o 
   8  -2   2        1.06        0.81      1.32 o 
  -9  -1   2        2.47        2.83      1.13 o 
  -8  -1   2       47.43       47.70      2.90 o 
  -7  -1   2      119.16      117.46      6.53 o 
  -6  -1   2        7.87        8.17      1.88 o 
  -5  -1   2        0.02        0.44      0.26 o 
  -4  -1   2      211.28      209.29      6.81 o 
  -3  -1   2        4.53        5.22      0.51 o 
  -2  -1   2     5905.76     5839.96    164.44 o 
  -1  -1   2     2044.81     2063.86     19.52 o 
   0  -1   2     3924.94     3877.89     33.20 o 
   1  -1   2      381.37      383.01      5.02 o 
   2  -1   2        0.64        0.26      0.23 o 
   3  -1   2      563.78      607.37     35.91 o 
   4  -1   2        1.92        2.63      0.59 o 
   5  -1   2      219.18      214.84     13.46 o 
   6  -1   2      369.29      380.08     25.67 o 
   7  -1   2       48.10       45.95      3.80 o 
   8  -1   2       10.10       10.45      2.51 o 
  -9   0   2       21.29       21.42      3.58 o 
  -8   0   2        3.86        3.27      1.10 o 
  -7   0   2       28.84       27.13      2.06 o 
  -6   0   2       21.05       23.17      1.75 o 
  -5   0   2        0.08        0.14      0.29 o 
  -4   0   2      537.89      609.33     23.27 o 
  -3   0   2      963.59     1053.38     39.30 o 
  -2   0   2      203.29      215.32      6.53 o 
  -1   0   2      486.59      457.97      3.42 o 
   0   0   2      651.25      576.91     14.11 o 
   1   0   2        3.26        1.58      0.27 o 
   2   0   2       21.02       23.29      1.31 o 
   3   0   2       17.78       15.90      1.66 o 
   4   0   2        5.44        4.03      0.55 o 
   5   0   2      164.24      163.49      5.49 o 
   6   0   2       18.82       21.06      2.34 o 
   7   0   2       92.56       85.09      4.92 o 
   8   0   2       35.45       30.69      3.36 o 
   9   0   2        5.85        4.41      1.66 o 
  -8   1   2       16.07       19.66      2.42 o 
  -7   1   2       46.05       47.46      2.76 o 
  -6   1   2        1.61        0.88      0.66 o 
  -5   1   2      117.16      119.48      5.06 o 
  -4   1   2       41.27       27.20      2.48 o 
  -3   1   2      622.61      678.77     24.96 o 
  -1   1   2      425.34      446.19     29.23 o 
   0   1   2     2102.12     2060.06     29.98 o 
   1   1   2      713.15      669.89     20.12 o 
   2   1   2     2478.64     2360.73     46.03 o 
   3   1   2      380.67      376.14      5.43 o 
   4   1   2      198.05      198.09      3.83 o 
   5   1   2        5.85        6.24      0.89 o 
   6   1   2      118.75      103.36      3.21 o 
   7   1   2        2.63        3.43      1.29 o 
   8   1   2        3.94        6.17      1.83 o 
   9   1   2        6.18        5.09      1.80 o 
  -8   2   2        1.11        0.67      0.91 o 
  -7   2   2        0.00        0.62      0.81 o 
  -6   2   2       36.54       41.68      2.47 o 
  -5   2   2       68.17       67.64      2.63 o 
  -4   2   2       33.31       28.28      2.24 o 
  -2   2   2       70.52       64.43      2.44 o 
  -1   2   2        6.60        6.82      0.51 o 
   0   2   2        3.00        3.94      0.44 o 
   1   2   2      515.81      554.57      4.46 o 
   2   2   2    27387.21    20850.17   1010.21 o 
   3   2   2      459.73      434.07      4.38 o 
   4   2   2       33.59       33.52      1.64 o 
   5   2   2       30.97       28.85      1.50 o 
   6   2   2        2.16        1.90      0.63 o 
   7   2   2       47.62       46.11      2.70 o 
   8   2   2        0.04        0.40      0.56 o 
   9   2   2       51.83       46.66      4.31 o 
  10   2   2        1.71        2.17      1.63 o 
  -7   3   2       41.08       51.75      4.31 o 
  -6   3   2       33.52       27.72      2.17 o 
  -5   3   2       85.51       83.19      4.44 o 
  -4   3   2       13.84        0.17      0.47 o 
  -3   3   2        2.35        1.42      0.64 o 
  -2   3   2      315.48      340.09     19.70 o 
  -1   3   2      386.87      439.32     24.88 o 
   0   3   2       45.16       51.52      1.15 o 
   1   3   2       39.90       37.07      1.90 o 
   2   3   2     3494.14     3360.98     96.21 o 
   3   3   2       48.17       51.00      1.52 o 
   4   3   2      538.43      525.11     17.63 o 
   5   3   2       29.72       31.77      1.57 o 
   6   3   2       52.86       47.59      2.12 o 
   7   3   2      120.47      114.16      3.55 o 
   8   3   2       63.48       65.73      3.19 o 
   9   3   2        1.22        0.97      0.82 o 
  10   3   2        2.39        3.09      1.80 o 
  -5   4   2       67.48       67.35      4.31 o 
  -4   4   2       19.98       20.92      1.61 o 
  -3   4   2       73.56       80.95      4.04 o 
  -2   4   2       14.08       17.37      1.21 o 
  -1   4   2      450.39      505.38      8.72 o 
   0   4   2        4.01        3.86      0.47 o 
   1   4   2       19.02       22.76      1.76 o 
   2   4   2       28.78       25.20      1.34 o 
   3   4   2      146.17      136.52      8.12 o 
   4   4   2      389.89      371.15     18.04 o 
   5   4   2      198.44      186.20      3.73 o 
   6   4   2      112.03      107.84      3.14 o 
   7   4   2      137.11      132.30      3.95 o 
   8   4   2        5.74        7.67      1.26 o 
   9   4   2       25.80       29.20      2.21 o 
  10   4   2        0.20        0.00      1.12 o 
  -4   5   2       12.05       15.77      2.51 o 
  -3   5   2      595.10      650.18     12.48 o 
  -2   5   2      827.87      865.59     13.60 o 
  -1   5   2       40.76       35.47      2.68 o 
   0   5   2       51.01       45.85      2.92 o 
   1   5   2        6.51        6.75      1.36 o 
   2   5   2      359.79      382.54      3.47 o 
   3   5   2      137.17      146.98      4.66 o 
   4   5   2       93.95       93.63      3.90 o 
   5   5   2       58.51       55.12      2.09 o 
   6   5   2       69.57       66.46      2.52 o 
   7   5   2       44.31       41.63      2.51 o 
   8   5   2       19.12       20.41      1.78 o 
   9   5   2        4.91        6.55      1.31 o 
  10   5   2        0.81        0.54      1.29 o 
  -4   6   2        3.74        5.53      2.00 o 
  -3   6   2       10.33        9.46      2.20 o 
  -2   6   2       28.21       27.16      2.95 o 
  -1   6   2       10.80       10.11      2.03 o 
   0   6   2       97.12       95.19      4.61 o 
   1   6   2        1.87        2.51      1.05 o 
   2   6   2        3.38        3.02      1.05 o 
   3   6   2       24.15       22.82      2.20 o 
   4   6   2      231.02      229.52      6.78 o 
   5   6   2       14.64       14.83      1.22 o 
   6   6   2        2.07        0.72      0.57 o 
   7   6   2        4.93        6.01      1.10 o 
   8   6   2       36.07       38.07      2.39 o 
   9   6   2       23.05       25.37      2.08 o 
  10   6   2        8.38        7.90      2.34 o 
  -3   7   2        3.57        6.07      2.10 o 
  -2   7   2       24.48       24.21      2.98 o 
  -1   7   2      135.50      128.56      6.10 o 
   0   7   2      129.24      144.43      6.27 o 
   1   7   2        0.98        0.75      0.98 o 
   2   7   2       79.82       83.90      4.58 o 
   3   7   2        0.56        1.12      0.78 o 
   4   7   2        2.74        2.75      1.09 o 
   5   7   2       23.68       26.42      2.61 o 
   6   7   2        0.16        0.00      0.71 o 
   7   7   2       18.41       15.77      2.48 o 
   8   7   2        3.45        5.12      1.70 o 
   9   7   2        1.75        0.98      1.25 o 
  10   7   2        4.14        3.45      1.31 o 
  -2   8   2        2.22        1.70      1.53 o 
  -1   8   2        8.67       11.26      2.54 o 
   0   8   2        6.77        7.70      2.10 o 
   1   8   2       78.81       75.76      4.85 o 
   2   8   2        9.91        9.22      2.10 o 
   3   8   2        1.20        1.46      1.12 o 
   4   8   2       32.55       33.54      3.19 o 
   5   8   2       13.53       14.62      2.44 o 
   6   8   2       30.96       31.88      3.22 o 
   7   8   2        1.30        1.83      1.25 o 
   8   8   2        0.36        0.24      1.09 o 
   9   8   2        1.92        2.65      1.49 o 
   0   9   2        6.45        7.26      2.20 o 
   1   9   2        0.23        1.25      1.25 o 
   2   9   2        7.38        8.41      2.24 o 
   3   9   2       23.11       22.08      3.15 o 
   4   9   2       26.18       29.57      3.22 o 
   5   9   2       58.65       58.47      4.51 o 
   6   9   2        3.97        3.46      1.56 o 
   7   9   2        1.57        2.71      1.42 o 
   8   9   2        0.06        0.00      1.09 o 
   9   9   2        5.31        7.97      2.20 o 
   2  10   2       36.74       32.22      3.87 o 
   3  10   2       13.86       16.45      3.12 o 
   4  10   2       30.72       28.25      3.29 o 
   5  10   2        0.00        1.02      1.09 o 
   6  10   2        4.22        4.71      1.80 o 
   7  10   2        4.55        7.90      2.24 o 
  -6 -10   3       21.74       21.40      3.29 o 
  -5 -10   3        7.21        8.31      2.20 o 
  -4 -10   3        0.52        0.00      0.88 o 
  -3 -10   3       24.52       27.03      3.32 o 
  -2 -10   3       52.55       53.18      4.68 o 
  -7  -9   3        8.84       13.36      2.61 o 
  -6  -9   3        0.03        0.64      1.19 o 
  -5  -9   3        2.73        3.53      1.53 o 
  -4  -9   3        2.41        2.17      1.32 o 
  -3  -9   3        0.03        0.61      1.05 o 
  -2  -9   3       35.88       26.99      3.26 o 
  -1  -9   3       32.04       39.51      3.90 o 
   0  -9   3       18.24       18.01      3.12 o 
  -9  -8   3        3.24        5.02      2.00 o 
  -8  -8   3        0.05        0.31      1.12 o 
  -7  -8   3       20.12       23.54      2.88 o 
  -6  -8   3        5.49        6.10      1.73 o 
  -5  -8   3       10.50       12.14      2.20 o 
  -4  -8   3       97.14      105.13      5.36 o 
  -3  -8   3       10.06       11.39      2.17 o 
  -2  -8   3      187.63      174.45      7.16 o 
  -1  -8   3       74.43       75.90      4.99 o 
   0  -8   3        3.30        0.78      1.22 o 
   1  -8   3        0.91        0.78      1.22 o 
   2  -8   3        1.41        1.39      1.56 o 
  -9  -7   3        0.34        2.20      1.53 o 
  -8  -7   3        1.83        1.97      1.39 o 
  -7  -7   3        6.70        8.61      2.00 o 
  -6  -7   3       13.78        6.62      5.97 o 
  -5  -7   3       35.99       36.47      2.05 o 
  -4  -7   3        0.13        0.05      0.45 o 
  -3  -7   3        0.69        2.00      0.69 o 
  -2  -7   3       32.68       29.74      2.78 o 
  -1  -7   3        0.05        0.00      0.75 o 
   0  -7   3       16.24       15.97      2.58 o 
   1  -7   3       18.65       20.08      2.92 o 
   2  -7   3        4.37        7.70      2.24 o 
   3  -7   3        1.80        1.80      1.56 o 
  -9  -6   3        2.42        2.14      1.59 o 
  -8  -6   3       26.20       29.57      3.19 o 
  -7  -6   3        1.01        1.22      1.02 o 
  -6  -6   3       63.66       58.81      2.75 o 
  -5  -6   3        4.56        0.79      1.85 o 
  -4  -6   3       17.37       16.29      1.31 o 
  -3  -6   3        0.02        0.04      0.35 o 
  -2  -6   3        0.45        0.76      0.48 o 
  -1  -6   3       23.77       23.47      1.50 o 
   0  -6   3      137.37      125.22      3.49 o 
   1  -6   3       61.91       68.06      2.78 o 
   2  -6   3      125.31      119.19      4.90 o 
   3  -6   3       28.16       30.69      3.36 o 
 -10  -5   3        1.05        1.25      1.76 o 
  -9  -5   3        0.85        1.25      1.46 o 
  -8  -5   3        0.18        0.34      1.09 o 
  -7  -5   3       10.57        9.80      2.07 o 
  -6  -5   3        3.18        2.77      0.72 o 
  -5  -5   3        1.27        1.25      0.53 o 
  -4  -5   3      156.13      146.40      4.88 o 
  -3  -5   3      127.77      123.50      3.00 o 
  -2  -5   3      419.97      476.16      5.82 o 
  -1  -5   3        5.23        4.14      0.74 o 
   0  -5   3      343.34      333.74     36.25 o 
   1  -5   3      111.26      121.58      6.22 o 
   2  -5   3       11.75       14.48      2.00 o 
   3  -5   3       66.93       72.54      4.10 o 
   4  -5   3        5.11        5.12      1.70 o 
   5  -5   3       13.56       15.50      2.71 o 
 -10  -4   3        0.26        0.17      1.42 o 
  -9  -4   3        2.59        3.66      1.73 o 
  -8  -4   3       52.12       44.53      3.80 o 
  -7  -4   3       10.36       11.53      2.20 o 
  -6  -4   3       43.24       39.53      1.87 o 
  -5  -4   3      307.56      324.77     16.43 o 
  -4  -4   3       41.50       38.59      2.39 o 
  -3  -4   3      136.40      129.78     21.76 o 
  -2  -4   3       71.04       85.56      3.24 o 
  -1  -4   3      146.73      147.96      3.39 o 
   0  -4   3      405.38      453.91     11.31 o 
   1  -4   3       21.41       32.83      2.24 o 
   2  -4   3        3.02        2.41      0.92 o 
   3  -4   3      797.65      806.58     12.55 o 
   4  -4   3      147.81      142.06      5.83 o 
   5  -4   3        0.02        0.41      1.05 o 
   6  -4   3        0.13        1.25      1.29 o 
  -9  -3   3        9.98       10.31      2.54 o 
  -8  -3   3        3.74        4.68      1.73 o 
  -7  -3   3        4.53        3.79      1.44 o 
  -6  -3   3       90.32       86.43      7.39 o 
  -5  -3   3      218.20      222.10     10.46 o 
  -4  -3   3      324.54      312.75      7.47 o 
  -3  -3   3     1387.48     1484.08     32.51 o 
  -2  -3   3       39.46       40.58      1.41 o 
  -1  -3   3       51.70       58.53      1.69 o 
   0  -3   3      784.73      936.43      9.73 o 
   1  -3   3      319.96      377.52      6.65 o 
   2  -3   3      173.82      214.72      3.15 o 
   3  -3   3      123.12      139.33      2.89 o 
   4  -3   3        8.64        8.14      1.73 o 
   5  -3   3        9.45        9.70      2.03 o 
   6  -3   3       61.02       56.91      4.31 o 
   7  -3   3       10.65       11.06      2.58 o 
  -9  -2   3        0.01        0.27      0.72 o 
  -8  -2   3       47.98       50.95      2.92 o 
  -7  -2   3       46.23       50.00      2.65 o 
  -6  -2   3        0.17        0.27      0.46 o 
  -5  -2   3       42.00       53.58      1.86 o 
  -4  -2   3       22.65       24.09      0.83 o 
  -3  -2   3       50.34       50.66      1.05 o 
  -2  -2   3        2.69        3.26      2.04 o 
  -1  -2   3     1527.02     1605.55     18.77 o 
   0  -2   3       66.79       78.44      2.54 o 
   1  -2   3     1227.22     1293.91     11.29 o 
   2  -2   3      606.36      716.58      9.14 o 
   3  -2   3       12.24       11.03      0.90 o 
   4  -2   3        5.19        3.80      0.72 o 
   5  -2   3       57.71       62.16      2.47 o 
   6  -2   3        9.63        9.56      2.10 o 
   7  -2   3        0.61        1.36      1.36 o 
   8  -2   3        0.32        0.00      1.09 o 
  -9  -1   3        8.08        6.78      1.51 o 
  -8  -1   3       96.89       91.99      8.87 o 
  -7  -1   3        1.86        1.18      1.15 o 
  -6  -1   3      129.53      128.45      9.89 o 
  -5  -1   3      289.08      301.84     16.97 o 
  -4  -1   3      196.12      205.22      6.12 o 
  -3  -1   3       21.81       23.21      1.23 o 
  -2  -1   3     2327.52     2342.70     19.59 o 
  -1  -1   3       92.48       88.68      1.17 o 
   0  -1   3     3959.52     4063.74     37.34 o 
   1  -1   3     1632.84     1728.87     11.90 o 
   2  -1   3       50.96       49.58      2.27 o 
   3  -1   3        0.77        0.98      0.58 o 
   4  -1   3       10.85       13.46      1.63 o 
   8  -1   3        2.08        2.68      1.63 o 
  -8   0   3        7.36        5.99      1.35 o 
  -7   0   3      116.80      115.43      8.24 o 
  -6   0   3        7.45        7.60      1.24 o 
  -5   0   3       37.74       36.57      1.67 o 
  -4   0   3        9.47       14.31      1.05 o 
  -3   0   3      829.39      909.28     28.71 o 
  -2   0   3      233.60      234.80      3.29 o 
  -1   0   3     1402.88     1435.48      7.04 o 
   0   0   3     1036.82     1118.22     49.57 o 
   1   0   3      976.63      881.42     81.05 o 
   2   0   3        1.33        1.08      0.32 o 
   3   0   3        4.85        7.02      1.05 o 
   4   0   3      296.86      271.75      9.56 o 
   5   0   3      325.05      315.22      7.70 o 
   6   0   3        1.26        1.05      0.81 o 
   7   0   3        1.37        1.63      1.12 o 
   8   0   3       34.96       39.95      3.80 o 
   9   0   3       12.43       11.33      2.61 o 
  -8   1   3        2.31        1.23      0.98 o 
  -7   1   3        0.28        0.81      0.82 o 
  -6   1   3        8.29       13.71      1.64 o 
  -5   1   3      185.73      163.48     11.09 o 
  -4   1   3      345.83      326.11      9.94 o 
  -3   1   3      283.84      314.26     19.74 o 
  -2   1   3       33.33       39.14      2.00 o 
  -1   1   3      727.54      745.19     16.93 o 
   0   1   3      118.95      132.19      4.04 o 
   1   1   3     1469.61     1523.48     91.41 o 
   2   1   3     7468.14     6871.52    237.26 o 
   3   1   3       55.77       53.06      1.64 o 
   4   1   3      577.99      533.69      9.09 o 
   5   1   3      138.42      119.25      3.16 o 
   6   1   3        6.94        5.40      0.99 o 
   7   1   3        6.08        5.66      1.70 o 
   8   1   3      150.04      155.56      7.02 o 
   9   1   3       19.72       21.81      3.39 o 
  -7   2   3       21.32       20.94      4.24 o 
  -6   2   3       11.74       13.70      2.76 o 
  -5   2   3       63.83       54.06      2.42 o 
  -4   2   3      180.12      162.49      8.31 o 
  -3   2   3       41.09       47.85      2.71 o 
  -2   2   3       39.32       41.57      2.32 o 
  -1   2   3       49.78       52.62      3.27 o 
   0   2   3      241.52      253.86     10.97 o 
   1   2   3        5.22        4.32      0.30 o 
   2   2   3    11875.98    11345.90    508.54 o 
   3   2   3     2123.83     2170.70     57.30 o 
   4   2   3      136.28      122.73      2.77 o 
   5   2   3      296.47      292.34      4.80 o 
   6   2   3       26.73       23.23      1.56 o 
   7   2   3      269.07      255.51      5.44 o 
   8   2   3       59.60       57.54      2.89 o 
   9   2   3       13.23       14.72      2.92 o 
  10   2   3        2.73        4.61      2.10 o 
  -7   3   3        3.98        7.87      1.64 o 
  -6   3   3       23.04       23.53      2.10 o 
  -5   3   3       63.96       51.42      8.55 o 
  -4   3   3       75.90       69.63      2.98 o 
  -3   3   3        7.82        7.35      0.91 o 
  -2   3   3       21.62       15.64      2.61 o 
  -1   3   3        5.32        3.12      0.49 o 
   0   3   3      913.43      982.39     43.12 o 
   1   3   3      664.65      719.12      8.48 o 
   2   3   3      222.02      200.52      2.34 o 
   3   3   3      272.70      257.90      4.68 o 
   4   3   3        6.74        6.21      1.03 o 
   5   3   3        5.54        7.20      0.92 o 
   6   3   3       10.20        8.73      1.11 o 
   7   3   3       11.63       12.22      1.42 o 
   8   3   3        0.36        0.18      0.54 o 
   9   3   3        0.07        0.00      0.61 o 
  10   3   3        8.01        9.73      2.54 o 
  -5   4   3        0.17        1.02      0.92 o 
  -4   4   3      192.03      202.19      6.65 o 
  -3   4   3      306.31      281.92      4.90 o 
  -2   4   3       91.90       82.84      3.87 o 
  -1   4   3      253.68      256.62      4.75 o 
   0   4   3     1568.76     1885.62     47.19 o 
   1   4   3     1280.11     1425.83     13.73 o 
   2   4   3      449.45      490.65      8.07 o 
   3   4   3      653.23      650.38     11.04 o 
   4   4   3      842.07      801.81     25.82 o 
   5   4   3        4.23        4.86      0.79 o 
   6   4   3       21.76       20.56      1.47 o 
   7   4   3        1.08        0.48      0.51 o 
   8   4   3       28.44       26.75      1.97 o 
   9   4   3        0.91        2.24      0.90 o 
  10   4   3       18.87       21.04      2.90 o 
  -4   5   3       58.96       65.79      4.34 o 
  -3   5   3        0.15        0.00      0.78 o 
  -2   5   3      526.87      591.57     11.16 o 
  -1   5   3      118.22       97.33      4.37 o 
   0   5   3        7.52        8.17      1.49 o 
   1   5   3      144.47      148.03      5.02 o 
   2   5   3      291.53      319.83      7.26 o 
   3   5   3        1.40        1.85      0.38 o 
   4   5   3      727.00      732.05     21.20 o 
   5   5   3      102.34       96.88      4.60 o 
   6   5   3      107.57       99.08      7.46 o 
   7   5   3        0.52        0.12      0.52 o 
   8   5   3       66.85       62.37      2.91 o 
   9   5   3       57.89       51.98      2.88 o 
  10   5   3        0.83        1.19      0.91 o 
  -4   6   3        0.68        0.34      1.15 o 
  -3   6   3       13.70        6.65      1.93 o 
  -2   6   3        0.00        0.68      1.09 o 
  -1   6   3      184.55      170.00      6.38 o 
   0   6   3       87.34       84.85      4.37 o 
   1   6   3      153.72      134.16      5.29 o 
   2   6   3      213.27      237.73      6.95 o 
   3   6   3        2.13        1.15      0.88 o 
   4   6   3       31.86       32.15      2.65 o 
   5   6   3        0.30        0.00      0.68 o 
   6   6   3       21.70       21.25      1.53 o 
   7   6   3        2.77        2.68      0.85 o 
   8   6   3        9.14        7.38      1.32 o 
   9   6   3       19.72       19.70      2.54 o 
  10   6   3       22.06       20.76      3.56 o 
  -3   7   3        3.41        6.17      2.07 o 
  -2   7   3       34.55       37.44      3.56 o 
  -1   7   3       80.12       81.80      4.95 o 
   0   7   3      255.70      239.80      8.00 o 
   1   7   3      185.93      181.81      6.78 o 
   2   7   3       60.49       60.16      3.90 o 
   3   7   3       73.74       80.31      4.44 o 
   4   7   3        5.50        7.36      1.76 o 
   5   7   3       14.10       15.70      2.31 o 
   6   7   3        4.20        4.27      1.42 o 
   7   7   3        0.59        1.70      1.05 o 
   8   7   3        3.61        4.71      1.70 o 
   9   7   3        0.64        0.34      1.15 o 
  10   7   3        0.21        0.41      1.09 o 
  -2   8   3        0.80        3.02      1.80 o 
  -1   8   3       28.16       27.16      3.32 o 
   0   8   3       26.53       25.54      3.05 o 
   1   8   3       11.52        9.90      2.27 o 
   2   8   3       21.67       23.67      2.78 o 
   3   8   3       14.06       15.84      2.61 o 
   4   8   3       38.61       39.58      3.43 o 
   5   8   3       61.28       67.89      4.51 o 
   6   8   3        1.46        1.19      1.15 o 
   7   8   3       37.38       45.51      3.90 o 
   8   8   3        2.77        3.53      1.53 o 
   9   8   3        1.57        2.37      1.42 o 
   0   9   3        7.56        8.14      2.34 o 
   1   9   3        0.84        0.10      1.09 o 
   2   9   3        7.49        6.14      2.00 o 
   3   9   3       53.69       51.65      4.31 o 
   4   9   3        5.14        5.22      1.80 o 
   5   9   3        9.92        7.60      2.03 o 
   6   9   3       64.81       65.86      4.82 o 
   7   9   3        1.46        1.63      1.42 o 
   8   9   3        4.38        4.27      1.66 o 
   9   9   3       25.32       27.81      3.36 o 
   2  10   3       10.28       13.90      3.05 o 
   3  10   3       32.26       31.40      3.73 o 
   4  10   3        2.48        3.46      1.73 o 
   5  10   3       17.20       21.53      3.36 o 
   6  10   3        1.01        0.95      1.05 o 
   7  10   3       10.54       13.40      2.78 o 
  -6 -10   4        5.15        3.39      1.70 o 
  -5 -10   4        0.06        0.07      1.05 o 
  -4 -10   4       44.70       44.29      4.17 o 
  -3 -10   4        0.00        0.51      1.09 o 
  -6  -9   4        0.14        0.34      1.12 o 
  -5  -9   4       24.59       26.66      3.19 o 
  -4  -9   4      138.06      134.91      6.68 o 
  -3  -9   4        3.38        2.88      1.39 o 
  -2  -9   4       28.24       26.66      3.59 o 
  -1  -9   4        2.99        3.19      1.59 o 
   0  -9   4       16.36       17.77      3.15 o 
  -8  -8   4        3.60        4.71      1.97 o 
  -7  -8   4        5.91        8.95      2.20 o 
  -6  -8   4        0.57        1.45      0.81 o 
  -5  -8   4        0.05        0.20      0.85 o 
  -4  -8   4       18.80       18.28      2.61 o 
  -3  -8   4       53.53       47.72      3.83 o 
  -2  -8   4       45.92       43.44      3.70 o 
  -1  -8   4       25.20       24.45      3.22 o 
   0  -8   4        0.35        2.54      1.36 o 
   1  -8   4        0.18        0.51      0.98 o 
   2  -8   4        5.82        9.46      2.61 o 
  -9  -7   4        0.03        0.44      1.22 o 
  -8  -7   4        0.23        0.17      1.05 o 
  -7  -7   4        4.93        7.09      1.93 o 
  -6  -7   4        2.68        3.50      0.96 o 
  -5  -7   4        1.26        1.04      0.62 o 
  -4  -7   4        1.28        1.73      0.70 o 
  -3  -7   4       74.57       68.90      2.71 o 
  -2  -7   4       15.32       16.60      1.53 o 
  -1  -7   4      167.66      148.52     13.12 o 
   0  -7   4      412.45      384.54     10.51 o 
   1  -7   4        5.63        4.95      1.73 o 
   2  -7   4        7.62        4.82      1.80 o 
   3  -7   4        7.20        8.89      2.51 o 
  -9  -6   4       70.27       66.91      5.05 o 
  -8  -6   4        3.65        5.26      1.83 o 
  -7  -6   4        4.34        3.66      1.49 o 
  -6  -6   4       17.21       16.18      2.37 o 
  -5  -6   4       13.05       12.86      1.30 o 
  -4  -6   4        1.86        0.99      0.48 o 
  -3  -6   4       47.66       43.43      3.22 o 
  -2  -6   4      118.08      128.13      5.60 o 
  -1  -6   4       95.07       95.99      3.06 o 
   0  -6   4      384.18      394.96     19.23 o 
   1  -6   4        4.12        3.89      0.95 o 
   2  -6   4       91.84       84.71      4.37 o 
   3  -6   4       10.87       13.77      2.41 o 
  -9  -5   4      105.22      109.47      6.44 o 
  -8  -5   4       77.17       66.71      4.71 o 
  -7  -5   4        9.96       10.24      2.10 o 
  -6  -5   4        8.05        6.71      1.63 o 
  -5  -5   4       17.12       17.08      1.34 o 
  -4  -5   4        3.23        4.77      0.81 o 
  -3  -5   4      126.86      136.50      4.71 o 
  -2  -5   4       49.73       59.97      4.60 o 
  -1  -5   4      209.70      197.73      4.00 o 
   0  -5   4       50.90       54.36      3.05 o 
   1  -5   4       50.60       54.67      3.22 o 
   2  -5   4      280.45      292.67      7.73 o 
   3  -5   4      302.36      297.48      8.34 o 
   4  -5   4       84.88       86.65      4.95 o 
   5  -5   4       26.79       26.99      3.15 o 
  -9  -4   4        9.68       11.67      2.71 o 
  -8  -4   4        4.92        3.83      1.66 o 
  -7  -4   4       25.72       19.84      2.75 o 
  -6  -4   4        0.02        0.81      0.85 o 
  -5  -4   4      335.06      355.95     15.18 o 
  -4  -4   4      871.60      933.57     15.75 o 
  -3  -4   4      155.36      172.28      6.73 o 
  -2  -4   4      674.35      724.68      9.80 o 
  -1  -4   4        3.80        3.70      0.65 o 
   0  -4   4        0.23        0.07      0.44 o 
   1  -4   4       28.67       26.93      2.14 o 
   2  -4   4      294.90      271.51      6.95 o 
   3  -4   4        0.42        0.44      0.88 o 
   4  -4   4       87.65       83.39      4.61 o 
   5  -4   4      149.23      152.81      6.65 o 
   6  -4   4        4.10        4.14      1.80 o 
  -9  -3   4        3.39        4.24      1.73 o 
  -8  -3   4        6.17        8.38      1.53 o 
  -7  -3   4        0.41        0.63      0.57 o 
  -6  -3   4      147.39      142.11      5.24 o 
  -5  -3   4      371.67      384.55     18.72 o 
  -4  -3   4      180.79      176.67      4.34 o 
  -3  -3   4       63.66       54.75      3.34 o 
  -2  -3   4      770.96      828.59      7.83 o 
  -1  -3   4      718.92      742.49      9.16 o 
   0  -3   4      322.47      347.13      6.38 o 
   1  -3   4      199.80      223.11      5.43 o 
   2  -3   4        0.01        0.31      0.54 o 
   3  -3   4       13.05       13.77      1.73 o 
   4  -3   4       28.93       29.30      2.71 o 
   5  -3   4       90.43       85.80      4.82 o 
   6  -3   4       26.30       27.44      3.15 o 
   7  -3   4        0.00        0.31      1.25 o 
  -9  -2   4        5.33        6.71      1.44 o 
  -8  -2   4       27.22       23.60      3.48 o 
  -7  -2   4       16.48       17.04      1.84 o 
  -6  -2   4       33.87       34.75      1.56 o 
  -5  -2   4       23.11       20.91      1.14 o 
  -4  -2   4     1009.19     1046.36     22.44 o 
  -3  -2   4       13.73       12.10      0.55 o 
  -2  -2   4     1904.73     2083.79     81.02 o 
  -1  -2   4     1206.49     1337.02     10.38 o 
   0  -2   4       61.56       80.00      2.20 o 
   1  -2   4      392.28      440.73      6.99 o 
   2  -2   4      305.43      314.30      6.48 o 
   3  -2   4       18.33       19.74      1.93 o 
   4  -2   4       27.19       27.13      2.44 o 
   5  -2   4        2.26        2.85      1.29 o 
   6  -2   4       83.46       85.22      5.05 o 
   7  -2   4       23.15       23.09      3.29 o 
   8  -2   4       21.85       18.79      3.36 o 
  -9  -1   4        7.00        9.46      2.27 o 
  -8  -1   4        2.34        2.51      1.03 o 
  -7  -1   4      236.52      238.66     22.74 o 
  -6  -1   4       26.93       26.38      1.70 o 
  -5  -1   4       53.59       51.08      4.20 o 
  -4  -1   4        3.45        3.80      0.57 o 
  -3  -1   4      391.99      390.61      8.17 o 
  -2  -1   4     2022.79     2165.35     29.01 o 
  -1  -1   4      132.65      144.75      2.47 o 
   0  -1   4       64.57       64.43      2.27 o 
   1  -1   4      371.65      396.68      6.04 o 
   2  -1   4       36.69       33.00      1.97 o 
   3  -1   4      269.39      288.36      6.41 o 
   4  -1   4     1181.49     1330.98     15.29 o 
   5  -1   4       26.90       25.30      2.44 o 
   6  -1   4       75.44       93.43      4.99 o 
   7  -1   4       92.16      104.38      5.80 o 
   8  -1   4        4.78        7.39      2.27 o 
  -8   0   4        8.07       11.48      1.88 o 
  -7   0   4       49.07       46.54      2.72 o 
  -6   0   4       54.34       56.68      2.48 o 
  -5   0   4      162.72      165.25      9.87 o 
  -4   0   4       68.52       62.00      2.15 o 
  -3   0   4      344.37      367.45     10.31 o 
  -2   0   4      250.48      277.83     10.90 o 
  -1   0   4       27.92       29.03      0.87 o 
   0   0   4       67.56       57.55      3.37 o 
   1   0   4      275.73      271.48     24.26 o 
   2   0   4      316.07      275.54     27.18 o 
   3   0   4       35.68       34.21      3.04 o 
   4   0   4      117.26      126.94     12.36 o 
   8   0   4       70.37       71.28      5.05 o 
   9   0   4        1.89        1.83      1.59 o 
  -8   1   4        0.48        0.00      0.79 o 
  -7   1   4       12.53       13.21      1.87 o 
  -6   1   4      238.28      226.13     10.67 o 
  -5   1   4      160.31      151.03      9.28 o 
  -4   1   4       57.15       51.86      2.10 o 
  -3   1   4      122.31      110.40      3.95 o 
  -2   1   4       56.07       39.44     16.28 o 
  -1   1   4      976.41      960.01     31.70 o 
   0   1   4      816.03      831.64     11.64 o 
   1   1   4       40.73       36.98      1.27 o 
   2   1   4       24.47       24.10      1.99 o 
   3   1   4        8.10        8.69      0.93 o 
   4   1   4       85.51       77.06      3.07 o 
   5   1   4      125.31      121.56      5.02 o 
   6   1   4        7.72        6.00      1.03 o 
   7   1   4        0.60        0.40      0.55 o 
   8   1   4      109.68      108.83      5.97 o 
   9   1   4       69.54       72.03      5.36 o 
  -7   2   4       14.83       17.03      2.10 o 
  -6   2   4        9.11        8.65      2.00 o 
  -5   2   4      225.40      202.94      4.68 o 
  -4   2   4       37.53       28.38      1.65 o 
  -3   2   4       45.96       36.86      1.31 o 
  -2   2   4     1245.12     1419.38     41.91 o 
  -1   2   4     3660.06     3904.79    129.97 o 
   0   2   4      344.80      350.33      9.00 o 
   1   2   4      142.83      162.80      6.66 o 
   2   2   4      183.01      186.82      5.12 o 
   3   2   4      209.29      215.12     11.99 o 
   4   2   4       66.32       60.89      2.03 o 
   5   2   4        7.16        9.53      1.07 o 
   6   2   4      129.66      127.22      5.07 o 
   7   2   4      141.79      133.80      7.36 o 
   8   2   4        9.02       10.53      1.56 o 
   9   2   4        0.63        0.78      1.46 o 
  10   2   4        1.03        2.17      1.70 o 
  -7   3   4        0.48        0.00      1.39 o 
  -6   3   4       28.32       28.32      3.09 o 
  -5   3   4       91.76       48.26     49.11 o 
  -4   3   4       14.99       16.28      1.13 o 
  -3   3   4        4.35        5.54      0.72 o 
  -2   3   4      170.67      190.67     13.16 o 
  -1   3   4      400.27      445.86     26.33 o 
   0   3   4        1.03        0.47      0.21 o 
   1   3   4       14.69       10.38      1.12 o 
   2   3   4       85.02       97.17      4.39 o 
   3   3   4        3.54        3.75      0.66 o 
   4   3   4     4326.06     4481.20    108.30 o 
   5   3   4      268.76      258.40      9.44 o 
   6   3   4      206.63      184.38      4.22 o 
   7   3   4        2.55        1.88      0.71 o 
   8   3   4        0.05        0.48      0.61 o 
   9   3   4        2.80        3.16      1.05 o 
  10   3   4        2.19        4.78      1.36 o 
  -5   4   4        1.42        4.24      1.63 o 
  -4   4   4        8.04        8.58      1.93 o 
  -3   4   4      238.12      258.25      6.95 o 
  -2   4   4      136.71      153.46      5.09 o 
  -1   4   4      193.92      215.80     11.24 o 
   0   4   4      235.85      289.44     11.70 o 
   1   4   4       44.40       36.46      2.27 o 
   2   4   4      421.64      448.43      7.83 o 
   3   4   4       84.89       89.63      2.61 o 
   4   4   4     4579.21     4565.35     32.66 o 
   5   4   4        0.38        0.84      0.45 o 
   6   4   4        0.25        0.59      0.50 o 
   7   4   4        6.07        5.19      1.04 o 
   8   4   4        0.43        0.80      0.59 o 
   9   4   4        0.72        0.66      0.78 o 
  10   4   4        6.39        9.49      1.76 o 
  -5   5   4       15.85       20.99      3.09 o 
  -3   5   4       31.11       33.84      3.05 o 
  -2   5   4        4.65        0.71      0.95 o 
  -1   5   4        2.70        2.78      1.09 o 
   0   5   4       45.15       48.36      3.02 o 
   1   5   4      437.61      489.09      9.12 o 
   2   5   4        0.02        0.07      0.54 o 
   3   5   4        0.51        0.41      0.64 o 
   4   5   4      906.75      896.23      8.55 o 
   5   5   4       52.12       55.05      2.11 o 
   6   5   4      183.51      171.33     12.04 o 
   7   5   4        1.36        1.52      0.78 o 
   8   5   4        0.12        0.06      0.59 o 
   9   5   4       45.49       49.03      2.82 o 
  10   5   4       30.72       33.20      2.58 o 
  -3   6   4        1.92        1.05      1.29 o 
  -2   6   4        0.02        0.47      1.02 o 
  -1   6   4       61.44       61.08      3.90 o 
   0   6   4        0.38        0.61      0.88 o 
   1   6   4       46.21       53.99      3.46 o 
   2   6   4        1.02        2.03      1.02 o 
   3   6   4        1.99        2.41      1.05 o 
   4   6   4       17.68       14.45      2.07 o 
   5   6   4        0.97        3.66      1.25 o 
   6   6   4        0.28        0.10      0.75 o 
   7   6   4        1.86        2.31      0.78 o 
   8   6   4        6.77        7.43      1.35 o 
   9   6   4       11.21       13.19      1.79 o 
  10   6   4        0.03        0.00      0.84 o 
  -3   7   4       35.66       46.46      4.17 o 
  -2   7   4        2.86        2.34      1.42 o 
  -1   7   4      256.63      263.57      8.72 o 
   0   7   4      264.79      278.46      8.61 o 
   1   7   4       53.34       64.77      4.17 o 
   2   7   4        8.88       14.41      2.31 o 
   3   7   4        8.44        5.22      1.53 o 
   4   7   4        5.30        6.07      1.70 o 
   5   7   4        0.14        0.14      0.71 o 
   6   7   4        3.83        4.24      1.42 o 
   7   7   4       20.94       22.48      2.68 o 
   8   7   4        0.00        0.03      0.78 o 
   9   7   4        3.36        4.04      1.56 o 
  10   7   4        2.69        1.97      1.39 o 
  -2   8   4        0.15        0.95      1.42 o 
  -1   8   4        2.94        3.49      1.73 o 
   0   8   4      124.25      122.70      6.34 o 
   1   8   4       38.65       35.98      3.53 o 
   2   8   4        1.13        0.47      1.09 o 
   3   8   4       10.80        9.53      2.17 o 
   4   8   4       45.99       50.73      3.97 o 
   5   8   4       17.45       20.52      2.85 o 
   6   8   4       31.43       32.69      3.36 o 
   7   8   4       19.07       16.89      2.78 o 
   8   8   4       10.37        9.94      2.37 o 
   9   8   4        0.04        0.20      1.05 o 
   0   9   4        2.10        1.15      1.32 o 
   1   9   4       42.62       46.80      4.27 o 
   2   9   4       22.68       29.61      3.49 o 
   3   9   4        9.12        8.17      2.24 o 
   4   9   4       24.93       23.74      3.26 o 
   5   9   4        6.18        6.24      1.90 o 
   6   9   4       15.74       18.96      3.02 o 
   7   9   4       19.28       22.31      3.29 o 
   8   9   4       16.07       13.16      2.68 o 
   2  10   4        0.20        0.00      1.29 o 
   3  10   4       23.37       24.01      3.63 o 
   4  10   4        3.72        4.85      2.03 o 
   5  10   4        1.81        0.71      1.09 o 
   6  10   4        0.40        0.75      0.98 o 
   7  10   4        3.83        1.76      1.25 o 
  -5 -10   5        0.47        0.54      1.15 o 
  -4 -10   5        0.16        0.78      1.15 o 
  -5  -9   5      126.84      126.43      6.38 o 
  -4  -9   5      186.90      181.50      7.70 o 
  -3  -9   5        0.42        1.25      1.29 o 
  -2  -9   5       54.44       55.48      4.51 o 
  -1  -9   5        9.93        8.99      2.31 o 
   0  -9   5        1.71        1.66      1.25 o 
  -8  -8   5       14.15       19.09      3.19 o 
  -7  -8   5        0.18        0.24      1.15 o 
  -6  -8   5       55.13       53.14      4.14 o 
  -5  -8   5       41.18       44.64      2.52 o 
  -4  -8   5       87.36       89.67      5.02 o 
  -3  -8   5      102.98      107.47      5.63 o 
  -2  -8   5        1.93        1.66      1.22 o 
  -1  -8   5        0.49        0.00      0.81 o 
   0  -8   5       31.59       27.37      3.22 o 
   1  -8   5        0.25        0.00      0.92 o 
   2  -8   5       47.23       40.70      4.37 o 
  -9  -7   5        2.65        3.70      1.83 o 
  -8  -7   5        0.44        0.24      1.22 o 
  -7  -7   5       55.20       52.90      4.17 o 
  -6  -7   5       98.25      105.47      5.36 o 
  -5  -7   5       41.09       39.57      2.78 o 
  -4  -7   5        0.51        2.19      0.77 o 
  -3  -7   5        1.46        0.86      0.71 o 
  -2  -7   5        5.42        7.25      1.29 o 
  -1  -7   5       24.88       23.46      1.82 o 
   0  -7   5      155.32      140.94      4.28 o 
   1  -7   5       22.40       22.11      3.09 o 
   2  -7   5        7.10        4.75      1.76 o 
   3  -7   5        0.41        0.03      1.19 o 
  -9  -6   5       37.49       41.88      4.24 o 
  -8  -6   5       23.43       22.93      3.19 o 
  -7  -6   5       34.39       37.13      3.43 o 
  -6  -6   5        7.57        6.95      1.87 o 
  -5  -6   5       48.49       46.56      2.21 o 
  -4  -6   5       71.58       74.63      2.72 o 
  -3  -6   5        6.73        5.86      0.98 o 
  -2  -6   5      111.63      112.02      5.04 o 
  -1  -6   5        7.99        9.50      1.21 o 
   0  -6   5       46.90       44.09      2.27 o 
   1  -6   5      173.83      159.53      4.43 o 
   2  -6   5       16.98       14.31      2.34 o 
   3  -6   5        1.45        1.70      1.42 o 
   4  -6   5        0.04        0.00      1.15 o 
  -9  -5   5       64.12       68.20      5.19 o 
  -8  -5   5        0.48        2.54      1.56 o 
  -7  -5   5       11.36        9.77      2.20 o 
  -6  -5   5       34.46       34.79      3.12 o 
  -5  -5   5       12.57       11.84      2.00 o 
  -4  -5   5       27.26       24.83      1.49 o 
  -3  -5   5        3.14        6.85      0.93 o 
  -2  -5   5       12.85       12.51      2.07 o 
  -1  -5   5      105.18      104.30      3.03 o 
   0  -5   5        5.62        5.82      1.51 o 
   1  -5   5      110.36       98.35      4.41 o 
   2  -5   5        9.26       11.02      2.00 o 
   3  -5   5       54.42       45.85      3.56 o 
   4  -5   5       73.73       75.63      4.82 o 
   5  -5   5       16.10       19.81      3.09 o 
  -9  -4   5       22.25       23.64      3.56 o 
  -8  -4   5       12.01       11.94      2.58 o 
  -7  -4   5       29.44       26.03      2.39 o 
  -6  -4   5      275.82      269.45     10.56 o 
  -5  -4   5       13.47       12.76      2.27 o 
  -4  -4   5      453.15      480.00      6.43 o 
  -3  -4   5      641.03      706.51     23.15 o 
  -2  -4   5      102.26      105.80      7.29 o 
  -1  -4   5        0.01        0.31      0.33 o 
   0  -4   5       24.63       26.05      2.10 o 
   1  -4   5       68.36       65.69      3.39 o 
   2  -4   5        6.71        7.26      1.56 o 
   3  -4   5       59.45       64.03      3.87 o 
   4  -4   5       15.80       14.28      2.34 o 
   5  -4   5        0.11        0.00      0.95 o 
   6  -4   5       11.74       13.73      2.81 o 
  -9  -3   5        0.65        1.93      0.90 o 
  -8  -3   5        2.83        4.04      1.19 o 
  -7  -3   5        2.76        2.98      0.97 o 
  -6  -3   5       23.73       25.96      3.09 o 
  -5  -3   5      139.09      132.88      5.93 o 
  -4  -3   5        2.11        3.47      0.55 o 
  -3  -3   5      128.72      128.81      2.97 o 
  -2  -3   5      842.00      936.74      9.33 o 
  -1  -3   5        9.29        9.25      3.10 o 
   0  -3   5     2126.93     2487.20     18.41 o 
   1  -3   5       29.80       28.69      2.14 o 
   2  -3   5      670.09      722.89     11.06 o 
   3  -3   5        4.56        5.19      1.32 o 
   4  -3   5        8.01        4.61      1.42 o 
   5  -3   5      110.90      120.12      5.77 o 
   6  -3   5       32.99       36.39      3.59 o 
   7  -3   5        0.79        1.36      1.32 o 
  -9  -2   5        1.28        0.77      1.20 o 
  -8  -2   5        1.10        2.06      0.98 o 
  -7  -2   5       33.34       34.92      2.34 o 
  -6  -2   5      129.30      133.76      3.21 o 
  -5  -2   5        8.81       12.54      1.53 o 
  -4  -2   5       65.21       60.56      3.07 o 
  -3  -2   5      212.46      231.15      4.19 o 
  -2  -2   5        3.49        2.47      0.34 o 
  -1  -2   5     1182.89     1309.64     12.31 o 
   0  -2   5      324.66      379.48      6.61 o 
   1  -2   5      564.82      670.56      9.22 o 
   2  -2   5      413.16      495.19      8.51 o 
   3  -2   5        9.28        7.80      1.46 o 
   4  -2   5      160.76      159.70      5.80 o 
   5  -2   5      248.09      245.09      7.80 o 
   6  -2   5       69.51       68.98      4.65 o 
   7  -2   5        0.48        0.31      1.15 o 
   8  -2   5        0.56        0.58      1.59 o 
  -9  -1   5        0.29        0.92      0.89 o 
  -8  -1   5        1.21        1.62      0.98 o 
  -7  -1   5       43.54       41.97      3.26 o 
  -6  -1   5       22.70       24.10      1.43 o 
  -5  -1   5        0.21        1.48      0.86 o 
  -4  -1   5        1.03        0.90      0.44 o 
  -3  -1   5      698.05      806.66      7.31 o 
  -2  -1   5      514.10      532.29      5.52 o 
  -1  -1   5        2.20        2.34      0.45 o 
   0  -1   5      394.43      402.45     12.28 o 
   1  -1   5      433.07      484.99      7.19 o 
   2  -1   5     2015.21     2127.42     16.52 o 
   3  -1   5      706.45      874.81     11.56 o 
   4  -1   5      199.44      214.77      6.34 o 
   5  -1   5      125.22      118.83      5.22 o 
   6  -1   5        2.75        2.68      1.29 o 
   7  -1   5        0.52        0.54      1.15 o 
   8  -1   5       46.60       44.26      4.17 o 
  -8   0   5        0.02        0.00      0.98 o 
  -7   0   5        4.87        3.79      1.14 o 
  -6   0   5      101.42      100.17      3.53 o 
  -5   0   5       93.29       85.56      3.07 o 
  -4   0   5       47.29       47.59      2.76 o 
  -3   0   5      709.89      786.96     19.22 o 
  -2   0   5       11.91        8.81      1.80 o 
  -1   0   5       40.60       38.34      1.79 o 
   0   0   5       11.71       12.39      0.56 o 
   1   0   5      459.73      449.48     19.81 o 
   2   0   5       55.36       59.44      4.87 o 
   3   0   5      396.14      382.04     33.79 o 
   4   0   5       60.68       63.02      6.04 o 
   5   0   5      130.50      122.76      4.99 o 
   6   0   5       18.17       16.31      2.34 o 
   7   0   5       29.23       30.59      3.19 o 
   8   0   5       80.21       89.56      5.63 o 
   9   0   5       14.33       12.65      2.95 o 
  -8   1   5       19.96       27.03      2.48 o 
  -7   1   5        0.14        0.49      0.78 o 
  -6   1   5       63.90       50.87      2.58 o 
  -5   1   5        0.26        1.38      0.63 o 
  -4   1   5       33.70       34.25      1.79 o 
  -3   1   5      198.64      187.80      8.62 o 
  -2   1   5      106.31       84.06     36.15 o 
  -1   1   5        0.54        0.64      0.21 o 
   0   1   5       32.05       30.73      1.23 o 
   1   1   5      288.68      287.00      2.75 o 
   2   1   5       59.55       58.35      2.10 o 
   3   1   5       43.90       37.55      1.05 o 
   4   1   5        0.91        0.69      0.38 o 
   5   1   5        1.93        1.91      0.57 o 
   6   1   5        1.08        1.25      0.85 o 
   7   1   5       62.54       54.36      3.83 o 
   8   1   5       43.21       42.90      3.90 o 
   9   1   5       52.87       62.64      4.92 o 
  -7   2   5        1.27        1.49      1.03 o 
  -6   2   5       41.18       28.07      2.04 o 
  -5   2   5      157.55      145.18      7.00 o 
  -4   2   5      258.01      236.78      6.88 o 
  -3   2   5       24.57       22.77      1.80 o 
  -2   2   5      109.75       98.59      4.19 o 
  -1   2   5       26.23       28.79      1.71 o 
   0   2   5      523.72      593.58      6.15 o 
   1   2   5       39.68       45.32      1.43 o 
   2   2   5       12.03       10.95      0.58 o 
   3   2   5       38.57       34.54      5.75 o 
   4   2   5      355.05      390.93     16.05 o 
   5   2   5       19.77       19.88      1.38 o 
   6   2   5      349.36      336.31      5.92 o 
   7   2   5      101.25      103.30      3.61 o 
   8   2   5       83.28       74.91      3.37 o 
   9   2   5       33.28       35.02      4.24 o 
  -5   3   5        2.92        2.43      0.82 o 
  -4   3   5       21.12       17.92      2.46 o 
  -3   3   5      555.56      544.82     21.54 o 
  -2   3   5      192.35      202.09      7.38 o 
  -1   3   5      389.95      447.77     15.67 o 
   0   3   5       13.20       11.84      0.66 o 
   1   3   5       47.14       63.65      1.87 o 
   2   3   5      278.41      315.21     11.24 o 
   3   3   5      140.99      149.26      3.78 o 
   4   3   5      354.72      369.06      6.65 o 
   5   3   5        5.28        6.24      0.93 o 
   6   3   5        2.31        3.49      0.84 o 
   7   3   5        4.37        3.80      0.97 o 
   8   3   5      106.84      105.55      3.90 o 
   9   3   5        2.69        2.14      1.01 o 
  10   3   5        3.74        5.65      1.48 o 
  -5   4   5        2.34        3.43      1.56 o 
  -4   4   5        0.58        0.44      0.95 o 
  -3   4   5       35.30       31.44      2.80 o 
  -2   4   5      151.06      143.11      4.88 o 
  -1   4   5       38.53       40.56      2.51 o 
   0   4   5       32.17       26.69      2.00 o 
   1   4   5        4.23        3.46      0.98 o 
   2   4   5       13.53       16.01      1.59 o 
   3   4   5        3.72        3.97      0.54 o 
   4   4   5     3265.95     3424.25     84.19 o 
   5   4   5      389.64      357.13     38.36 o 
   6   4   5        9.22        8.99      1.32 o 
   7   4   5       88.67       86.67      3.22 o 
   8   4   5        0.13        0.53      0.61 o 
   9   4   5       27.31       27.53      2.81 o 
  10   4   5        2.39        2.82      1.16 o 
  -5   5   5       38.29       50.84      4.41 o 
  -4   5   5       34.92       28.72      3.12 o 
  -3   5   5      117.50      118.63      5.26 o 
  -2   5   5        0.26        1.05      0.95 o 
  -1   5   5        5.28        5.49      1.36 o 
   0   5   5       95.21      107.64      4.44 o 
   1   5   5       17.30       15.50      1.80 o 
   2   5   5        9.07        6.71      1.42 o 
   3   5   5        1.65        1.39      0.78 o 
   4   5   5       16.48       13.60      1.93 o 
   5   5   5       30.50       30.02      1.68 o 
   6   5   5        0.63        1.70      0.81 o 
   7   5   5        2.17        3.07      0.87 o 
   8   5   5        0.35        0.11      0.59 o 
   9   5   5        2.25        3.61      1.12 o 
  10   5   5        2.03        3.06      1.16 o 
  -4   6   5       16.58       21.98      3.39 o 
  -2   6   5        1.42        1.53      1.22 o 
  -1   6   5        3.90        5.56      1.59 o 
   0   6   5        0.74        0.61      0.88 o 
   1   6   5        8.73        8.61      1.73 o 
   2   6   5       24.62       26.66      2.48 o 
   3   6   5       86.86       82.48      4.27 o 
   4   6   5        0.05        3.59      1.32 o 
   5   6   5      224.09      225.79      7.29 o 
   6   6   5      533.95      497.43     11.16 o 
   7   6   5        0.00        1.25      0.98 o 
   8   6   5        2.81        2.32      0.89 o 
   9   6   5       17.66       19.43      2.10 o 
  10   6   5        0.38        0.34      0.83 o 
  -2   7   5        2.83        1.29      1.36 o 
  -1   7   5       24.08       31.67      3.22 o 
   0   7   5      174.49      203.41      7.43 o 
   1   7   5        1.61        0.44      1.02 o 
   2   7   5        0.93        1.22      1.02 o 
   3   7   5        8.09        9.19      1.97 o 
   4   7   5      236.28      234.54      7.77 o 
   5   7   5      104.14      109.27      5.39 o 
   6   7   5       77.40       71.86      4.54 o 
   7   7   5        4.21        4.65      1.70 o 
   8   7   5        3.95        3.19      1.53 o 
   9   7   5        0.11        0.14      1.02 o 
  10   7   5        0.26        0.54      0.92 o 
  -1   8   5       13.52       16.24      2.88 o 
   0   8   5        4.54        9.39      2.31 o 
   1   8   5      119.98      106.08      5.77 o 
   2   8   5       18.11       22.93      2.78 o 
   3   8   5       17.21       24.93      2.95 o 
   4   8   5        7.82        9.77      2.20 o 
   5   8   5       16.72       17.60      2.78 o 
   6   8   5       20.61       20.31      2.95 o 
   7   8   5       45.06       48.12      4.14 o 
   8   8   5        1.77        2.58      1.63 o 
   9   8   5        6.60        8.00      2.17 o 
   0   9   5        0.86        3.32      1.76 o 
   1   9   5       85.94       93.67      5.90 o 
   2   9   5      123.53      113.88      6.44 o 
   3   9   5      128.23      127.41      6.71 o 
   4   9   5        5.67        5.46      1.93 o 
   5   9   5       36.88       38.90      3.80 o 
   6   9   5        0.31        1.49      1.29 o 
   7   9   5       19.05       22.45      3.32 o 
   8   9   5        0.07        0.71      1.05 o 
   3  10   5        0.36        0.14      1.36 o 
   4  10   5        0.02        0.00      1.12 o 
   5  10   5        1.78        2.37      1.53 o 
   6  10   5       15.08       19.77      3.26 o 
   7  10   5        3.90        4.31      1.80 o 
  -4  -9   6        4.76        4.24      1.73 o 
  -3  -9   6        7.02        9.16      2.31 o 
  -2  -9   6        1.50        2.14      1.36 o 
  -1  -9   6        3.46        3.32      1.46 o 
  -8  -8   6        1.45        0.78      1.56 o 
  -7  -8   6       43.11       43.37      4.04 o 
  -6  -8   6       24.71       24.79      3.02 o 
  -5  -8   6       90.82       90.78      5.15 o 
  -4  -8   6        0.04        0.83      0.78 o 
  -3  -8   6       19.17       17.09      2.65 o 
  -2  -8   6       34.45       28.22      3.19 o 
  -1  -8   6       20.84       21.57      3.15 o 
   0  -8   6        5.15        3.70      1.70 o 
   1  -8   6       14.42       20.18      3.26 o 
  -8  -7   6        1.64        2.10      1.46 o 
  -7  -7   6       81.80       78.37      5.09 o 
  -6  -7   6       22.41       21.23      2.92 o 
  -5  -7   6        1.45        2.71      1.36 o 
  -4  -7   6        3.76        0.99      2.05 o 
  -3  -7   6       93.46       92.07      3.37 o 
  -2  -7   6      543.39      546.01      8.10 o 
  -1  -7   6       27.72       26.77      2.01 o 
   0  -7   6      109.75       99.11      4.26 o 
   1  -7   6        3.86        4.98      1.19 o 
   2  -7   6        1.90        2.31      1.36 o 
   3  -7   6       31.08       36.12      4.14 o 
  -9  -6   6        8.37        9.70      2.61 o 
  -8  -6   6       41.77       38.05      3.83 o 
  -7  -6   6        6.96        5.63      1.83 o 
  -6  -6   6       48.22       45.34      3.70 o 
  -5  -6   6       82.29       89.87      4.78 o 
  -4  -6   6       62.18       55.99      2.41 o 
  -3  -6   6       21.56        8.07      8.65 o 
  -2  -6   6       34.55       28.66      1.81 o 
  -1  -6   6       75.71       66.92      2.76 o 
   0  -6   6       31.94       30.93      2.00 o 
   1  -6   6       66.80       55.20      2.77 o 
   2  -6   6       33.97       33.44      3.15 o 
   3  -6   6       18.83       19.50      2.92 o 
   4  -6   6        8.62       11.16      2.65 o 
  -9  -5   6        7.04        6.78      2.14 o 
  -8  -5   6        0.20        0.00      1.15 o 
  -7  -5   6        9.09        9.29      2.20 o 
  -6  -5   6        1.27        1.76      1.12 o 
  -5  -5   6        0.00        0.00      0.75 o 
  -4  -5   6      144.15      147.25      3.54 o 
  -3  -5   6       12.70       13.41      1.21 o 
  -2  -5   6      127.27      125.88      4.88 o 
  -1  -5   6        5.18        4.44      0.88 o 
   0  -5   6      111.92      115.95      4.78 o 
   1  -5   6       35.71       29.10      2.65 o 
   2  -5   6      244.66      224.64      7.33 o 
   3  -5   6        0.80        2.03      1.32 o 
   4  -5   6        8.03       13.90      2.58 o 
   5  -5   6        1.08        2.51      1.63 o 
  -9  -4   6        2.23        1.42      1.32 o 
  -8  -4   6      129.73      133.08      9.72 o 
  -7  -4   6      205.18      220.58     31.86 o 
  -6  -4   6        0.75        0.22      0.60 o 
  -5  -4   6       16.55       16.65      1.53 o 
  -4  -4   6       62.02       61.18      3.59 o 
  -3  -4   6       30.55       31.59      1.24 o 
  -2  -4   6       27.84       31.25      2.27 o 
  -1  -4   6      166.33      165.04      3.92 o 
   0  -4   6        9.69       10.21      1.63 o 
   1  -4   6       74.21       70.03      3.66 o 
   2  -4   6       44.24       43.61      3.12 o 
   3  -4   6       21.18       26.35      2.71 o 
   4  -4   6      178.66      161.97      6.68 o 
   5  -4   6        0.26        0.68      1.02 o 
   6  -4   6       19.09       20.01      3.26 o 
  -9  -3   6        0.00        0.80      0.75 o 
  -8  -3   6        2.65        4.22      1.14 o 
  -7  -3   6      259.93      255.96     14.18 o 
  -6  -3   6      134.38      135.54      4.64 o 
  -5  -3   6        0.73        1.14      0.63 o 
  -4  -3   6       16.71       18.77      1.56 o 
  -3  -3   6        1.04        0.39      0.27 o 
  -2  -3   6       44.52       48.23      1.34 o 
  -1  -3   6      261.30      302.27      4.46 o 
   0  -3   6        9.91       20.99      1.87 o 
   1  -3   6        0.51        3.56      1.02 o 
   2  -3   6       17.51       16.11      1.87 o 
   3  -3   6       87.22       83.60      4.27 o 
   4  -3   6       86.99       91.53      4.82 o 
   5  -3   6      139.81      137.38      6.31 o 
   6  -3   6        4.21        6.88      2.07 o 
   7  -3   6       10.27       10.58      2.54 o 
  -9  -2   6        0.00        1.15      0.92 o 
  -8  -2   6       19.52       23.32      2.58 o 
  -7  -2   6       61.47       61.67      6.29 o 
  -6  -2   6        0.88        1.02      0.50 o 
  -5  -2   6        8.34        9.01      0.99 o 
  -4  -2   6       18.47       16.37      1.04 o 
  -3  -2   6      616.42      687.23      4.68 o 
  -2  -2   6      516.01      600.02     12.17 o 
  -1  -2   6      133.70      168.61      4.75 o 
   0  -2   6      386.78      434.93      7.60 o 
   1  -2   6        8.78        6.34      1.22 o 
   2  -2   6       44.02       39.85      2.61 o 
   3  -2   6       36.24       34.39      2.65 o 
   4  -2   6       50.35       49.58      3.36 o 
   5  -2   6      133.92      137.25      6.00 o 
   6  -2   6       65.28       69.79      4.75 o 
   7  -2   6       18.12       21.70      3.29 o 
  -8  -1   6        0.09        0.66      0.81 o 
  -7  -1   6       16.17       17.92      2.02 o 
  -6  -1   6       61.04       70.26      2.41 o 
  -5  -1   6        1.04        1.27      0.57 o 
  -4  -1   6        0.01        0.00      0.39 o 
  -3  -1   6      360.82      409.16      6.53 o 
  -2  -1   6      255.91      290.27      4.38 o 
  -1  -1   6      179.56      205.39     10.46 o 
   0  -1   6       17.95       15.89      2.24 o 
   1  -1   6      570.58      590.73      8.51 o 
   2  -1   6        6.31        8.41      1.32 o 
   3  -1   6       80.93       79.86      3.66 o 
   4  -1   6        0.74        1.59      0.88 o 
   5  -1   6       52.17       48.66      3.49 o 
   6  -1   6        2.10        2.48      1.22 o 
   7  -1   6        0.07        0.00      0.98 o 
   8  -1   6        6.59        7.46      2.31 o 
  -8   0   6       31.27       30.36      2.55 o 
  -7   0   6       18.57       20.20      2.16 o 
  -6   0   6      150.12      142.18      3.74 o 
  -5   0   6      307.86      271.49      5.28 o 
  -4   0   6       26.17       24.60      2.71 o 
  -3   0   6      285.80      280.85      7.95 o 
  -2   0   6       50.01       54.41      1.91 o 
  -1   0   6       11.51       14.77      0.62 o 
   0   0   6       79.10       81.48      2.26 o 
   1   0   6       58.49       70.40      3.81 o 
   2   0   6      402.83      417.74     34.96 o 
   3   0   6       43.07       42.47      5.80 o 
   4   0   6      349.08      323.32     23.57 o 
   5   0   6       26.04       25.33      2.37 o 
   6   0   6       65.97       65.01      4.10 o 
   7   0   6       74.36       68.67      4.65 o 
   8   0   6        6.27        5.77      2.03 o 
   9   0   6       13.16       15.46      3.22 o 
  -7   1   6       24.33       24.32      2.40 o 
  -6   1   6        7.80        6.38      1.26 o 
  -5   1   6      173.42      159.81      4.75 o 
  -4   1   6        0.25        0.00      0.45 o 
  -3   1   6        1.34        1.48      0.51 o 
  -2   1   6       11.04        7.67      3.73 o 
  -1   1   6      199.35      220.33      2.79 o 
   0   1   6     1114.12     1170.33     27.40 o 
   1   1   6      112.11      110.04      2.24 o 
   2   1   6      644.38      690.16     25.45 o 
   3   1   6     1062.79     1137.42     49.65 o 
   4   1   6      234.08      221.45     21.50 o 
   5   1   6      157.68      146.11      3.79 o 
   6   1   6        5.78        6.02      1.34 o 
   7   1   6       64.39       64.34      7.49 o 
   8   1   6       16.60       17.74      2.88 o 
   9   1   6       14.28       18.92      3.22 o 
  -7   2   6        1.67        1.72      1.04 o 
  -6   2   6       17.56       23.06      2.44 o 
  -5   2   6      195.36      197.10      4.88 o 
  -4   2   6       15.59        7.27      8.48 o 
  -3   2   6      297.65      278.15      8.39 o 
  -2   2   6      266.17      270.79      7.92 o 
  -1   2   6      172.33      198.59      7.00 o 
   0   2   6      435.62      510.26      6.09 o 
   1   2   6       29.48       27.81      0.94 o 
   2   2   6      795.06      815.34     77.29 o 
   3   2   6     1801.19     1674.51    172.78 o 
   4   2   6        2.66        1.66      0.34 o 
   5   2   6      125.34      117.16     18.19 o 
   6   2   6      139.87      132.03      5.32 o 
   7   2   6        3.52        3.02      0.85 o 
   8   2   6        8.94        9.79      1.54 o 
   9   2   6       11.44       10.18      1.71 o 
  -5   3   6       86.41       84.65      4.95 o 
  -4   3   6      433.86      418.09      6.77 o 
  -3   3   6      318.27      308.24      5.33 o 
  -2   3   6       34.97       36.75      1.34 o 
  -1   3   6        1.37        1.37      0.37 o 
   0   3   6       23.67       29.93      1.10 o 
   1   3   6      210.33      223.20      8.72 o 
   2   3   6      117.56      104.60      9.33 o 
   3   3   6       42.58       42.64      1.25 o 
   4   3   6        6.06        5.10      0.61 o 
   5   3   6        4.91        3.70      0.76 o 
   6   3   6        0.98        0.00      0.58 o 
   7   3   6       44.74       40.93      2.31 o 
   8   3   6       20.53       20.52      2.44 o 
   9   3   6        0.01        0.27      1.02 o 
  10   3   6       62.04       70.45      3.70 o 
  -5   4   6        8.08       11.33      2.44 o 
  -4   4   6       10.52       15.06      2.51 o 
  -3   4   6       14.25       11.29      2.14 o 
  -2   4   6       45.78       46.25      2.16 o 
  -1   4   6        2.10        4.53      0.82 o 
   0   4   6      129.59      168.34      4.95 o 
   1   4   6      436.76      455.48      8.11 o 
   2   4   6      269.76      264.57      4.41 o 
   3   4   6        0.15        0.32      0.25 o 
   4   4   6        1.25        1.11      0.39 o 
   5   4   6        7.00        7.70      0.99 o 
   6   4   6       37.43       36.56      2.02 o 
   7   4   6       12.29       10.18      1.38 o 
   8   4   6        3.65        5.87      1.66 o 
   9   4   6        0.26        0.29      0.79 o 
  10   4   6       14.04       16.30      2.15 o 
  -5   5   6        1.00        3.49      1.80 o 
  -4   5   6        0.60        0.78      1.02 o 
  -3   5   6        1.34        3.19      1.42 o 
  -2   5   6        3.37        3.67      0.97 o 
  -1   5   6       41.14       34.35      2.65 o 
   0   5   6       13.13       13.97      1.73 o 
   1   5   6      318.44      346.62      7.87 o 
   2   5   6      131.50      132.97      4.95 o 
   3   5   6       37.34       32.22      2.58 o 
   4   5   6      283.66      291.62      7.66 o 
   5   5   6      118.70      108.69      4.99 o 
   6   5   6      608.11      581.54      7.54 o 
   7   5   6        9.09        8.66      1.29 o 
   8   5   6        6.91        5.85      1.18 o 
   9   5   6        9.74       12.55      1.77 o 
  10   5   6        0.78        1.88      0.99 o 
  -4   6   6       13.73       15.63      3.05 o 
  -3   6   6        1.24        0.41      1.32 o 
  -2   6   6       35.65       35.07      3.15 o 
  -1   6   6      170.87      171.53      6.38 o 
   0   6   6        5.29        7.26      1.66 o 
   1   6   6       64.89       72.61      4.04 o 
   2   6   6      110.24      114.32      4.99 o 
   3   6   6      133.84      132.40      5.46 o 
   4   6   6        2.58        2.58      1.12 o 
   5   6   6       90.56      103.50      5.05 o 
   6   6   6     1234.54     1172.84     17.43 o 
   7   6   6        8.14        4.95      1.63 o 
   8   6   6       12.10       14.35      2.54 o 
   9   6   6        7.84        8.14      2.20 o 
  10   6   6        0.20        1.42      1.12 o 
  -1   7   6        6.01        4.48      1.66 o 
   0   7   6        7.98        9.90      2.17 o 
   1   7   6       15.60       12.28      2.24 o 
   2   7   6       26.96       23.91      2.68 o 
   3   7   6      119.27      120.90      5.63 o 
   4   7   6        1.19        1.63      1.15 o 
   5   7   6        1.40        2.00      1.29 o 
   6   7   6      188.49      172.68      7.09 o 
   7   7   6        0.24        0.07      0.95 o 
   8   7   6       11.08       10.28      2.37 o 
   9   7   6        0.24        1.42      1.15 o 
  -1   8   6       25.45       27.81      3.43 o 
   0   8   6        5.34        4.85      1.87 o 
   1   8   6       50.41       47.21      3.97 o 
   2   8   6       41.11       33.84      3.46 o 
   3   8   6       59.59       57.18      4.31 o 
   4   8   6       52.66       47.51      3.90 o 
   5   8   6        6.41        9.73      2.31 o 
   6   8   6       64.27       64.06      4.61 o 
   7   8   6       46.70       53.21      4.37 o 
   8   8   6        0.14        1.66      1.32 o 
   9   8   6        1.92        2.92      1.32 o 
   1   9   6       70.49       74.88      5.36 o 
   2   9   6       61.34       62.16      4.82 o 
   3   9   6        2.81        3.22      1.70 o 
   4   9   6        8.96        8.27      2.34 o 
   5   9   6        1.33        0.31      1.19 o 
   6   9   6       11.20       12.31      2.71 o 
   7   9   6        3.12        3.80      1.63 o 
   8   9   6        6.82        8.92      2.31 o 
   3  10   6        1.21        3.09      1.93 o 
   4  10   6        1.10        2.75      1.70 o 
   5  10   6        2.77        2.07      1.59 o 
   6  10   6       23.07       25.71      3.83 o 
  -4  -9   7        0.98        2.31      1.56 o 
  -3  -9   7       29.34       26.21      3.26 o 
  -2  -9   7        3.39        2.17      1.32 o 
  -1  -9   7        7.70       14.55      2.95 o 
  -7  -8   7       51.52       47.88      4.37 o 
  -6  -8   7        0.27        0.00      1.09 o 
  -5  -8   7        1.43        2.14      1.39 o 
  -4  -8   7       43.60       44.32      2.61 o 
  -3  -8   7        1.07        1.48      0.86 o 
  -2  -8   7       14.73       15.25      1.82 o 
  -1  -8   7        5.80        5.73      1.83 o 
   0  -8   7        0.13        0.31      1.02 o 
   1  -8   7        0.88        2.10      1.39 o 
  -8  -7   7        6.69        7.63      2.24 o 
  -7  -7   7        2.96        3.76      1.80 o 
  -6  -7   7        4.09        4.71      1.70 o 
  -5  -7   7       54.50       53.51      4.07 o 
  -4  -7   7       30.60       28.66      2.92 o 
  -3  -7   7       98.57      100.27      3.57 o 
  -2  -7   7      293.31      277.20      5.97 o 
  -1  -7   7       25.72       22.35      2.00 o 
   0  -7   7       33.11       35.45      2.37 o 
   1  -7   7        6.17        6.49      1.39 o 
   2  -7   7       16.31       17.98      2.11 o 
   3  -7   7        5.54        2.75      1.46 o 
  -8  -6   7        7.08        5.77      2.07 o 
  -7  -6   7        0.14        0.17      1.15 o 
  -6  -6   7       48.94       47.17      3.90 o 
  -5  -6   7        6.63        6.07      1.73 o 
  -4  -6   7      145.40      137.45      5.90 o 
  -3  -6   7      183.41      180.68      6.92 o 
  -2  -6   7       46.60       46.04      2.31 o 
  -1  -6   7        8.11        7.82      1.25 o 
   0  -6   7        1.49        0.33      0.61 o 
   1  -6   7       13.74       14.89      2.44 o 
   2  -6   7        4.38        2.41      1.46 o 
   3  -6   7        0.51        1.36      1.36 o 
   4  -6   7        3.07        6.71      2.17 o 
  -9  -5   7        0.91        1.53      1.46 o 
  -8  -5   7        1.65        1.05      1.25 o 
  -7  -5   7        2.23        4.88      1.83 o 
  -6  -5   7        0.15        0.68      0.95 o 
  -5  -5   7       20.26       18.58      2.58 o 
  -4  -5   7      523.94      550.37     11.29 o 
  -3  -5   7       92.96       89.31      2.86 o 
  -2  -5   7       41.49       36.71      2.83 o 
  -1  -5   7       67.02       59.56      5.31 o 
   0  -5   7       49.19       40.63      3.05 o 
   1  -5   7        8.02        7.05      1.70 o 
   2  -5   7      568.17      511.13     11.36 o 
   3  -5   7       59.47       61.38      4.27 o 
   4  -5   7       12.57       13.67      2.65 o 
   5  -5   7        9.12        8.78      2.41 o 
  -9  -4   7        0.04        0.00      0.71 o 
  -8  -4   7        0.00        1.00      0.84 o 
  -7  -4   7      158.11      165.87     11.63 o 
  -6  -4   7      103.53      105.19      4.88 o 
  -5  -4   7      104.26      108.35      3.56 o 
  -4  -4   7        5.21        4.94      0.97 o 
  -3  -4   7        0.00        0.55      0.33 o 
  -2  -4   7      425.77      451.39     14.12 o 
  -1  -4   7       47.30       47.61      3.05 o 
   0  -4   7      215.44      201.65      6.24 o 
   1  -4   7       88.52       88.58      4.31 o 
   2  -4   7       44.90       43.54      3.29 o 
   3  -4   7       51.18       52.80      3.83 o 
   4  -4   7      104.34       96.82      5.43 o 
   5  -4   7        4.57        6.44      1.97 o 
   6  -4   7        0.02        0.00      1.12 o 
  -9  -3   7        0.06        0.57      1.17 o 
  -8  -3   7        0.10        0.00      0.73 o 
  -7  -3   7       67.70       66.53      3.30 o 
  -6  -3   7       13.63       15.32      2.04 o 
  -5  -3   7        5.43        6.31      0.91 o 
  -4  -3   7        0.21        0.07      0.40 o 
  -3  -3   7       80.88       76.10      2.50 o 
  -2  -3   7      160.87      175.98      2.61 o 
  -1  -3   7      237.71      288.37      3.78 o 
   0  -3   7        8.08        5.26      1.29 o 
   1  -3   7        0.01        0.41      0.64 o 
   2  -3   7       20.71       18.58      2.10 o 
   3  -3   7      271.21      253.33      7.60 o 
   4  -3   7       23.21       19.60      2.65 o 
   5  -3   7       18.90       19.84      2.92 o 
   6  -3   7       51.65       43.85      4.04 o 
   7  -3   7       10.06       10.11      2.68 o 
  -8  -2   7        0.06        1.16      0.79 o 
  -7  -2   7        7.92        7.61      1.46 o 
  -6  -2   7        0.49        0.37      0.55 o 
  -5  -2   7       32.82       33.21      1.62 o 
  -4  -2   7       57.44       58.72      3.75 o 
  -3  -2   7      117.52      133.65      3.42 o 
  -2  -2   7      835.60      940.16     12.66 o 
  -1  -2   7      399.01      459.52      8.31 o 
   0  -2   7       28.90       31.10      2.20 o 
   1  -2   7       25.50       33.81      2.41 o 
   2  -2   7       47.57       49.75      3.05 o 
   3  -2   7       64.16       55.99      3.43 o 
   4  -2   7       13.60       14.07      2.17 o 
   5  -2   7       25.74       26.89      2.88 o 
   6  -2   7        0.75        0.68      1.12 o 
   7  -2   7        7.99        8.85      2.27 o 
  -8  -1   7        0.02        0.36      0.75 o 
  -7  -1   7        0.14        1.32      0.81 o 
  -6  -1   7        3.95        4.21      0.84 o 
  -5  -1   7       35.76       32.40      1.96 o 
  -4  -1   7       47.33       46.03      2.13 o 
  -3  -1   7       15.24       16.19      1.23 o 
  -2  -1   7        7.37       11.56      1.07 o 
  -1  -1   7      169.06      168.71      3.42 o 
   0  -1   7       61.47       59.44      3.93 o 
   1  -1   7       17.07       16.69      1.59 o 
   2  -1   7      490.66      582.21      9.53 o 
   3  -1   7        5.93        7.66      1.46 o 
   4  -1   7      163.47      173.60      6.04 o 
   5  -1   7       94.24       98.11      4.99 o 
   6  -1   7       45.06       48.50      3.83 o 
   7  -1   7      144.77      148.71      7.16 o 
   8  -1   7        3.72        5.02      1.93 o 
  -8   0   7       21.14       28.41      2.61 o 
  -7   0   7        1.21        0.92      0.88 o 
  -6   0   7       95.92      107.98      7.10 o 
  -5   0   7        0.65        1.01      0.62 o 
  -4   0   7      207.06      176.85      8.34 o 
  -3   0   7        2.08        1.87      0.56 o 
  -2   0   7        2.69        2.99      0.64 o 
  -1   0   7      298.52      302.42     11.31 o 
   0   0   7      450.08      477.24     20.31 o 
   1   0   7     2626.52     2739.34    137.13 o 
   2   0   7       16.89       13.99      2.30 o 
   3   0   7      154.26      146.07     16.36 o 
   4   0   7      120.71      116.93     17.92 o 
   5   0   7        5.61        5.63      1.46 o 
   6   0   7      101.81      107.57      5.36 o 
   7   0   7       70.52       75.42      4.95 o 
   8   0   7       27.23       29.03      3.36 o 
  -7   1   7        7.80       13.98      2.03 o 
  -6   1   7       55.75       54.30      2.81 o 
  -5   1   7      214.71      208.79     12.70 o 
  -4   1   7       87.80       88.14      3.03 o 
  -3   1   7       67.10       71.07      2.51 o 
  -2   1   7       18.92        7.19      9.60 o 
  -1   1   7        2.42        1.19      0.28 o 
   0   1   7     1000.81      952.32     47.48 o 
   1   1   7       25.40       16.20     10.10 o 
   2   1   7       27.64       22.91      3.08 o 
   3   1   7      264.64      286.44     13.65 o 
   4   1   7        5.56        4.69      0.84 o 
   5   1   7      153.93      152.32     11.63 o 
   6   1   7      533.17      535.58     39.98 o 
   7   1   7      138.39      133.47      7.48 o 
   8   1   7        3.55        4.48      1.66 o 
   9   1   7        1.48        2.65      1.46 o 
  -7   2   7        0.31        0.00      1.25 o 
  -6   2   7        9.65       11.46      1.67 o 
  -5   2   7       12.60       11.22      1.51 o 
  -4   2   7      166.65      155.86      6.14 o 
  -3   2   7      139.47      133.73      3.52 o 
  -2   2   7        9.93       12.20      0.79 o 
  -1   2   7      560.69      619.06     12.95 o 
   0   2   7        4.65        6.53      0.57 o 
   1   2   7        9.77       10.31      0.64 o 
   2   2   7      266.70      303.50     20.48 o 
   3   2   7      262.84      244.09     26.92 o 
   4   2   7      396.44      424.10     19.75 o 
   5   2   7      128.39      130.20      9.12 o 
   6   2   7       15.38       14.56      1.52 o 
   7   2   7        3.55        2.25      0.82 o 
   8   2   7       67.87       67.18      7.02 o 
   9   2   7       24.79       24.10      2.41 o 
  -6   3   7       22.36       23.98      3.32 o 
  -5   3   7        2.77        1.25      1.22 o 
  -4   3   7      268.09      229.56      7.83 o 
  -3   3   7       22.35       18.45      2.24 o 
  -2   3   7       85.82       85.09      2.65 o 
  -1   3   7      201.89      189.28      9.75 o 
   0   3   7        0.42        0.47      0.25 o 
   1   3   7       21.12       17.41      0.91 o 
   2   3   7        3.34        6.65      4.77 o 
   3   3   7       20.38       19.82      1.51 o 
   4   3   7       11.07       11.77      0.90 o 
   5   3   7       12.36        5.98      3.85 o 
   6   3   7       10.93       13.77      1.44 o 
   7   3   7       45.36       53.47      4.00 o 
   8   3   7        4.76        3.87      1.09 o 
   9   3   7       45.58       52.39      3.54 o 
  -5   4   7        7.22        6.92      2.17 o 
  -4   4   7        0.15        0.47      1.09 o 
  -3   4   7       14.61       15.16      2.48 o 
  -2   4   7        5.86        5.66      1.56 o 
  -1   4   7       11.22       13.98      1.30 o 
   0   4   7      367.98      390.69     12.34 o 
   1   4   7      776.51      819.41     12.60 o 
   2   4   7       52.57       49.81      2.02 o 
   3   4   7        1.63        1.95      0.40 o 
   4   4   7       13.85       12.07      0.83 o 
   5   4   7       10.67        9.89      1.14 o 
   6   4   7       92.78       81.50      6.46 o 
   7   4   7       20.05       21.03      2.36 o 
   8   4   7       40.82       39.01      2.85 o 
   9   4   7       23.63       29.34      2.59 o 
  10   4   7       24.34       28.75      2.42 o 
  -4   5   7       17.45       15.46      2.88 o 
  -3   5   7       56.02       54.26      4.27 o 
  -2   5   7        0.11        0.00      0.68 o 
  -1   5   7      211.93      206.14      4.78 o 
   0   5   7       20.65       24.30      3.22 o 
   1   5   7       93.72       97.79      3.13 o 
   2   5   7       21.52       19.98      3.09 o 
   3   5   7       11.40       10.24      1.15 o 
   4   5   7        5.11        5.48      1.00 o 
   5   5   7       18.12       15.57      2.27 o 
   6   5   7      396.82      368.12      9.63 o 
   7   5   7        0.13        0.12      0.57 o 
   8   5   7       21.39       18.37      1.85 o 
   9   5   7        4.68        4.76      1.25 o 
  10   5   7        1.43        1.91      0.90 o 
  -3   6   7        2.15        0.78      1.22 o 
  -2   6   7       39.01       37.71      3.66 o 
  -1   6   7       64.29       62.62      2.97 o 
   0   6   7       10.04       12.62      2.07 o 
   1   6   7        0.00        0.54      0.85 o 
   2   6   7       38.36       37.10      3.05 o 
   3   6   7      188.71      179.64      6.41 o 
   4   6   7       52.73       49.85      3.53 o 
   5   6   7      288.25      280.59      8.48 o 
   6   6   7      275.45      244.68      8.21 o 
   7   6   7       42.86       42.19      3.66 o 
   8   6   7        2.91        1.42      1.15 o 
   9   6   7        5.06        6.31      2.00 o 
  10   6   7        1.48        0.61      0.95 o 
  -2   7   7        0.40        3.59      1.63 o 
  -1   7   7       23.57       20.99      2.88 o 
   0   7   7        1.51        1.12      1.05 o 
   1   7   7       63.77       54.90      3.97 o 
   2   7   7       22.14       22.52      2.61 o 
   3   7   7       24.21       25.84      2.78 o 
   4   7   7       70.30       63.79      4.27 o 
   5   7   7      140.08      147.59      6.51 o 
   6   7   7        0.31        1.25      1.15 o 
   7   7   7       72.07       66.54      4.71 o 
   8   7   7        3.77        3.12      1.63 o 
   9   7   7        0.01        0.00      0.71 o 
   0   8   7        0.64        0.92      1.29 o 
   1   8   7        5.02        6.99      2.03 o 
   2   8   7        0.96        0.71      1.19 o 
   3   8   7        5.92        7.49      2.14 o 
   4   8   7       33.38       40.29      3.73 o 
   5   8   7        3.66        4.68      1.73 o 
   6   8   7        9.35       13.12      2.65 o 
   7   8   7       39.41       39.34      3.83 o 
   8   8   7      107.02       92.41      5.90 o 
   9   8   7        0.88        0.71      1.02 o 
   1   9   7       17.08       23.47      3.46 o 
   2   9   7       70.16       92.14      5.87 o 
   3   9   7        0.46        0.00      1.12 o 
   4   9   7        1.42        3.09      1.59 o 
   5   9   7        0.27        0.00      1.02 o 
   6   9   7       61.87       57.72      4.78 o 
   7   9   7        5.44        5.39      1.73 o 
   8   9   7       50.14       47.21      4.41 o 
   4  10   7        2.11        1.09      1.66 o 
   5  10   7        6.43        6.07      2.41 o 
  -3  -9   8        0.94        0.95      1.19 o 
  -2  -9   8        0.20        1.12      1.29 o 
  -7  -8   8        6.04        6.41      2.31 o 
  -6  -8   8        9.06       14.89      2.88 o 
  -5  -8   8        1.36        0.00      1.12 o 
  -4  -8   8        3.06        3.19      1.63 o 
  -3  -8   8        5.01        4.42      1.21 o 
  -2  -8   8        2.54        2.72      1.02 o 
  -1  -8   8        0.08        0.21      0.80 o 
   0  -8   8        3.07        4.24      1.63 o 
   1  -8   8       32.90       39.34      4.10 o 
  -8  -7   8       16.41       22.96      3.59 o 
  -7  -7   8        0.00        0.51      1.12 o 
  -6  -7   8       57.40       56.46      4.48 o 
  -5  -7   8       29.00       25.71      3.05 o 
  -4  -7   8       68.70       61.79      4.37 o 
  -3  -7   8       79.64       76.78      4.71 o 
  -2  -7   8        1.07        1.45      0.76 o 
  -1  -7   8       17.39       18.91      1.96 o 
   0  -7   8       25.69       27.15      2.56 o 
   1  -7   8       27.79       27.87      2.32 o 
   2  -7   8        6.19        8.28      1.65 o 
  -8  -6   8        0.04        0.03      1.22 o 
  -7  -6   8        5.19        6.41      2.14 o 
  -6  -6   8       35.68       32.52      3.39 o 
  -5  -6   8      127.28      117.37      5.93 o 
  -4  -6   8        2.10        0.54      0.92 o 
  -3  -6   8       29.45       26.86      1.85 o 
  -2  -6   8       13.98        9.85      3.49 o 
  -1  -6   8        4.26        6.21      1.18 o 
   0  -6   8       35.88       28.74      2.07 o 
   1  -6   8       12.66       19.50      2.75 o 
   2  -6   8       10.78        7.70      2.10 o 
   3  -6   8        0.47        1.29      1.49 o 
   4  -6   8       23.81       24.99      3.73 o 
  -8  -5   8        1.68        0.71      1.25 o 
  -7  -5   8       10.81       11.70      2.61 o 
  -6  -5   8        4.36        2.71      1.49 o 
  -5  -5   8      123.21      121.88      5.83 o 
  -4  -5   8      112.27      105.33      5.26 o 
  -3  -5   8        0.14        0.00      0.75 o 
  -2  -5   8       26.93       23.79      1.60 o 
  -1  -5   8      192.88      195.28      4.56 o 
   0  -5   8      311.85      304.77      8.51 o 
   1  -5   8        0.09        0.00      0.85 o 
   2  -5   8       75.10       69.93      4.54 o 
   3  -5   8        6.05        7.49      2.00 o 
   4  -5   8        9.07        8.58      2.37 o 
   5  -5   8        9.28       11.46      2.75 o 
  -8  -4   8       22.16       23.29      5.26 o 
  -7  -4   8       26.63       24.50      2.23 o 
  -6  -4   8       88.91       93.03      5.82 o 
  -5  -4   8        0.96        0.78      0.69 o 
  -4  -4   8       22.05       20.86      1.59 o 
  -3  -4   8      213.76      223.39      6.19 o 
  -2  -4   8       44.47       45.85      1.97 o 
  -1  -4   8      136.54      135.58      5.32 o 
   0  -4   8      204.72      191.57      6.38 o 
   1  -4   8       17.98       18.08      2.20 o 
   2  -4   8        1.27        1.87      1.09 o 
   3  -4   8      194.90      192.46      7.33 o 
   4  -4   8       55.56       45.31      3.90 o 
   5  -4   8        0.48        0.00      0.95 o 
   6  -4   8        4.20        5.53      2.03 o 
  -8  -3   8        0.93        1.30      0.80 o 
  -7  -3   8        0.02        0.00      0.63 o 
  -6  -3   8        0.26        0.00      0.54 o 
  -5  -3   8        6.07        6.60      0.98 o 
  -4  -3   8       32.61       29.88      1.85 o 
  -3  -3   8        3.05        3.57      1.25 o 
  -2  -3   8        1.07        1.93      0.44 o 
  -1  -3   8        0.85        0.82      0.38 o 
   0  -3   8        1.89        3.59      1.12 o 
   1  -3   8       30.84       33.64      2.71 o 
   2  -3   8      118.27      124.77      5.29 o 
   3  -3   8        1.33        0.61      0.85 o 
   4  -3   8      299.68      272.18      8.68 o 
   5  -3   8       63.25       61.11      4.51 o 
   6  -3   8        1.71        3.66      1.70 o 
  -8  -2   8        6.13        7.35      1.47 o 
  -7  -2   8        6.13        7.65      1.45 o 
  -6  -2   8       83.21       84.67      3.37 o 
  -5  -2   8      469.90      460.15      6.00 o 
  -4  -2   8      213.88      210.08      4.71 o 
  -3  -2   8        0.78        0.76      0.50 o 
  -2  -2   8       40.78       47.24      2.09 o 
  -1  -2   8      208.03      240.27      6.38 o 
   0  -2   8        3.59        2.71      0.88 o 
   1  -2   8      121.19      133.92      4.88 o 
   2  -2   8        8.88        7.66      1.53 o 
   3  -2   8       98.02       95.70      4.65 o 
   4  -2   8        0.35        0.03      0.71 o 
   5  -2   8      125.38      125.55      6.04 o 
   6  -2   8       60.48       64.77      4.71 o 
   7  -2   8        0.41        1.56      1.42 o 
  -8  -1   8        0.05        0.86      0.78 o 
  -7  -1   8       32.05       38.14      2.66 o 
  -6  -1   8       25.43       25.15      1.65 o 
  -5  -1   8       77.51       63.92      2.79 o 
  -4  -1   8       15.33       18.97      1.52 o 
  -3  -1   8      285.98      309.78      5.38 o 
  -2  -1   8      212.01      207.54      4.21 o 
  -1  -1   8       38.18       45.25      1.92 o 
   0  -1   8      542.45      599.97     18.13 o 
   1  -1   8      728.39      823.03     11.39 o 
   2  -1   8      550.27      596.97     10.14 o 
   3  -1   8      208.69      202.87      6.27 o 
   4  -1   8      188.13      188.01      6.48 o 
   5  -1   8       24.59       23.81      2.65 o 
   6  -1   8       94.54       93.94      5.36 o 
   7  -1   8      110.59      122.22      6.58 o 
   8  -1   8       14.23       16.14      3.19 o 
  -7   0   8        6.24        5.88      1.45 o 
  -6   0   8        3.90        3.24      1.05 o 
  -5   0   8      129.40      120.09      3.86 o 
  -4   0   8        0.70        1.51      0.67 o 
  -3   0   8      224.05      213.22      4.58 o 
  -2   0   8       73.98       68.46      2.41 o 
  -1   0   8     1377.60     1544.35     29.55 o 
   0   0   8      204.96      217.06      8.13 o 
   1   0   8        0.17        0.06      0.21 o 
   2   0   8        4.76        2.00      1.37 o 
   3   0   8       75.56       81.79      8.44 o 
   4   0   8      571.99      525.75     42.83 o 
   5   0   8      204.75      212.12      7.05 o 
   6   0   8      157.20      158.58      6.65 o 
   7   0   8        0.61        1.22      1.22 o 
   8   0   8       13.73       18.31      3.09 o 
  -7   1   8        7.62       13.27      2.00 o 
  -6   1   8        2.62        2.16      0.94 o 
  -5   1   8        0.43        0.23      0.62 o 
  -4   1   8       29.39       30.28      2.20 o 
  -3   1   8        6.18        4.69      0.87 o 
  -2   1   8        0.92        0.26      1.17 o 
  -1   1   8      378.83      415.14      5.88 o 
   0   1   8      178.08      193.79      5.04 o 
   1   1   8      110.51      117.40      5.61 o 
   2   1   8        9.88       10.68      4.50 o 
   3   1   8       17.43       11.46      0.81 o 
   4   1   8       47.12       47.77      7.48 o 
   5   1   8      160.01      163.53     16.18 o 
   6   1   8       36.72       32.64      3.71 o 
   7   1   8       18.16       17.21      1.89 o 
   8   1   8        6.16        5.83      1.97 o 
   9   1   8        0.01        0.20      0.95 o 
  -6   2   8       35.42       39.30      3.70 o 
  -5   2   8        3.76        1.49      0.83 o 
  -4   2   8      181.28      156.98      9.87 o 
  -3   2   8       96.64       90.65      3.03 o 
  -2   2   8        5.90        5.26      0.85 o 
  -1   2   8        3.96        4.41      0.55 o 
   0   2   8      102.37      103.95      5.01 o 
   1   2   8       38.32       41.95      1.31 o 
   2   2   8        1.17        1.36      0.35 o 
   3   2   8       11.15       12.13      1.83 o 
   4   2   8      151.55      148.65      4.66 o 
   5   2   8       11.16       10.93      1.28 o 
   6   2   8      154.41      140.70     12.67 o 
   7   2   8        0.00        0.00      0.56 o 
   8   2   8       96.80       92.50      8.48 o 
   9   2   8       50.19       52.41      3.19 o 
  -6   3   8        1.26        2.85      1.53 o 
  -5   3   8        0.91        3.46      1.56 o 
  -4   3   8        0.47        0.00      0.88 o 
  -3   3   8      289.77      254.14      8.11 o 
  -2   3   8       14.09       14.79      2.24 o 
  -1   3   8      139.46      139.11      4.41 o 
   0   3   8        3.28        3.37      0.50 o 
   1   3   8        0.67        1.37      0.71 o 
   2   3   8      123.98      135.47      7.70 o 
   3   3   8       20.09       15.40      0.88 o 
   4   3   8       56.24       60.79      3.39 o 
   5   3   8      195.45      197.51      6.55 o 
   6   3   8        0.02        0.13      1.10 o 
   7   3   8        0.65        0.71      0.58 o 
   8   3   8        5.88        5.52      2.65 o 
   9   3   8        0.08        0.58      0.77 o 
  -5   4   8        6.25        8.72      2.31 o 
  -4   4   8        6.79        9.39      2.24 o 
  -3   4   8       93.80       86.92      5.12 o 
  -2   4   8       45.34       35.51      3.15 o 
  -1   4   8       97.74      103.97      3.15 o 
   0   4   8        2.40        2.20      0.69 o 
   1   4   8       17.00       13.73      1.27 o 
   2   4   8      118.08      111.66      3.36 o 
   3   4   8       27.97       24.08      2.20 o 
   4   4   8        2.99        4.13      0.59 o 
   5   4   8       41.01       40.15      3.36 o 
   6   4   8        3.01        2.98      0.81 o 
   7   4   8        0.54        0.96      0.66 o 
   8   4   8       10.24       10.58      1.63 o 
   9   4   8       10.60       11.11      1.74 o 
  -4   5   8        4.63        9.02      2.41 o 
  -3   5   8       22.55       19.47      3.05 o 
  -2   5   8      167.37      155.63      6.88 o 
  -1   5   8      284.13      267.50      8.61 o 
   0   5   8       11.21       13.16      1.44 o 
   1   5   8       43.22       44.79      2.22 o 
   2   5   8       77.52       73.07      2.75 o 
   3   5   8      102.39      103.98      3.21 o 
   4   5   8       15.53       15.40      1.68 o 
   5   5   8       31.10       27.20      2.78 o 
   6   5   8       54.40       43.41      3.53 o 
   7   5   8        7.45        5.39      1.66 o 
   8   5   8        0.66        0.23      0.59 o 
   9   5   8        0.02        0.00      0.66 o 
  -3   6   8       12.56       15.50      3.02 o 
  -2   6   8        4.93        3.29      1.63 o 
  -1   6   8        5.45        6.10      1.87 o 
   0   6   8       85.19       79.28      3.26 o 
   1   6   8       11.55       11.39      1.46 o 
   2   6   8      156.58      152.85      4.26 o 
   3   6   8      195.32      185.49      4.61 o 
   4   6   8        0.07        0.03      0.50 o 
   5   6   8       14.76       14.38      2.41 o 
   6   6   8        0.82        1.36      1.29 o 
   7   6   8        0.06        1.12      1.05 o 
   8   6   8       10.77       13.23      2.65 o 
   9   6   8        3.81        3.87      1.53 o 
  -2   7   8        0.75        1.02      1.46 o 
  -1   7   8        0.64        0.00      0.95 o 
   0   7   8        0.83        1.43      0.81 o 
   1   7   8        4.06        3.46      1.46 o 
   2   7   8        1.97        2.65      1.36 o 
   3   7   8       28.42       32.45      3.19 o 
   4   7   8      203.60      213.88      5.25 o 
   5   7   8      104.85       96.92      5.39 o 
   6   7   8        6.82        9.16      2.24 o 
   7   7   8        1.61        1.46      1.22 o 
   8   7   8      137.25      128.39      6.85 o 
   9   7   8        0.03        0.47      0.92 o 
   0   8   8       23.82       27.40      2.31 o 
   1   8   8       64.30       65.76      4.68 o 
   2   8   8        0.11        0.44      1.09 o 
   3   8   8       44.23       50.39      4.07 o 
   4   8   8       13.59       11.90      2.44 o 
   5   8   8        8.85       13.26      2.65 o 
   6   8   8        4.90        6.27      2.00 o 
   7   8   8       33.18       31.78      3.63 o 
   8   8   8      263.96      252.82      9.87 o 
   2   9   8       26.14       33.68      3.73 o 
   3   9   8        0.25        1.25      1.49 o 
   4   9   8        0.09        0.68      1.25 o 
   5   9   8       24.71       26.15      3.63 o 
   6   9   8        9.08        9.90      2.51 o 
   7   9   8        0.40        0.95      1.36 o 
  -6  -8   9        0.04        0.10      1.22 o 
  -5  -8   9        0.46        1.56      1.49 o 
  -4  -8   9        3.69        3.63      1.70 o 
  -3  -8   9        1.85        2.58      1.56 o 
  -2  -8   9       15.29       15.87      1.98 o 
  -1  -8   9        0.00        1.25      0.89 o 
   0  -8   9        1.03        0.88      1.22 o 
  -7  -7   9        0.01        0.03      1.12 o 
  -6  -7   9        0.72        1.80      1.42 o 
  -5  -7   9       61.15       58.19      4.48 o 
  -4  -7   9       18.62       15.16      2.68 o 
  -3  -7   9       34.79       30.35      3.26 o 
  -2  -7   9        1.81        1.37      0.86 o 
  -1  -7   9        4.04        2.78      1.04 o 
   0  -7   9        0.56        0.05      0.81 o 
   1  -7   9       13.48       21.72      2.28 o 
   2  -7   9       70.45       74.30      3.79 o 
  -8  -6   9        2.12        3.15      1.93 o 
  -7  -6   9        5.11        2.51      1.66 o 
  -6  -6   9        3.14        2.24      1.42 o 
  -5  -6   9      111.49      107.74      5.90 o 
  -4  -6   9        0.50        1.49      1.29 o 
  -3  -6   9        3.64        4.51      1.63 o 
  -2  -6   9       11.53        9.31      1.37 o 
  -1  -6   9        3.48        4.46      1.09 o 
   0  -6   9      117.27      100.99      3.85 o 
   1  -6   9        6.00        7.49      2.03 o 
   2  -6   9       13.46       12.79      2.68 o 
   3  -6   9        5.29        5.39      2.03 o 
  -8  -5   9        0.83        0.24      1.32 o 
  -7  -5   9        0.09        0.74      0.87 o 
  -6  -5   9        0.56        0.51      0.81 o 
  -5  -5   9       66.31       63.94      5.12 o 
  -4  -5   9        0.54        0.00      0.85 o 
  -3  -5   9       30.01       27.33      2.81 o 
  -2  -5   9       31.14       25.90      2.39 o 
  -1  -5   9      151.49      149.96      6.17 o 
   0  -5   9      510.07      518.05     11.56 o 
   1  -5   9      133.18      121.95      5.87 o 
   2  -5   9       20.48       17.77      2.78 o 
   3  -5   9       20.94       22.01      3.15 o 
   4  -5   9       10.09       11.73      2.78 o 
  -8  -4   9        4.48        7.63      1.52 o 
  -7  -4   9        0.04        0.37      0.80 o 
  -6  -4   9        0.01        0.15      0.80 o 
  -5  -4   9       38.09       35.51      2.25 o 
  -4  -4   9       47.23       44.44      2.30 o 
  -3  -4   9       32.39       33.95      3.05 o 
  -2  -4   9      224.63      227.42      7.26 o 
  -1  -4   9       71.61       63.35      3.87 o 
   0  -4   9       21.55       18.04      2.41 o 
   1  -4   9       17.39       15.63      2.31 o 
   2  -4   9       20.51       14.75      2.44 o 
   3  -4   9       70.58       61.52      4.44 o 
   4  -4   9       37.55       35.37      3.59 o 
   5  -4   9        2.23        1.83      1.46 o 
  -8  -3   9        2.82        2.80      1.04 o 
  -7  -3   9        3.75        4.89      1.33 o 
  -6  -3   9       42.54       42.56      2.11 o 
  -5  -3   9       19.02       15.03      1.54 o 
  -4  -3   9       24.53       24.04      1.75 o 
  -3  -3   9      141.24      130.80      3.58 o 
  -2  -3   9      315.27      314.02     10.33 o 
  -1  -3   9       44.49       40.53      2.98 o 
   0  -3   9        5.18        4.00      1.25 o 
   1  -3   9       32.32       30.62      2.75 o 
   2  -3   9      114.92       97.30      4.85 o 
   3  -3   9        9.43       10.72      2.20 o 
   4  -3   9      204.11      196.83      7.66 o 
   5  -3   9        4.77        5.83      1.93 o 
   6  -3   9        0.04        0.92      1.29 o 
  -8  -2   9        0.00        0.30      0.76 o 
  -7  -2   9        0.18        0.43      0.78 o 
  -6  -2   9        0.27        0.00      0.53 o 
  -5  -2   9      486.34      488.20      6.45 o 
  -4  -2   9      328.86      325.13      7.21 o 
  -3  -2   9      100.25       96.70      3.24 o 
  -2  -2   9       16.58       17.84      1.41 o 
  -1  -2   9        0.23        1.39      0.75 o 
   0  -2   9       92.18       83.49      4.00 o 
   1  -2   9        3.02        4.54      1.25 o 
   2  -2   9       13.64       19.74      2.14 o 
   3  -2   9        4.88        3.32      1.25 o 
   4  -2   9      106.45      103.84      5.36 o 
   5  -2   9       56.37       52.26      4.07 o 
   6  -2   9       12.95       12.31      2.65 o 
   7  -2   9        0.73        0.75      1.32 o 
  -7  -1   9        9.79       10.88      2.83 o 
  -6  -1   9        0.21        0.43      0.58 o 
  -5  -1   9      290.13      278.83     13.06 o 
  -4  -1   9       64.62       64.76      2.79 o 
  -3  -1   9        8.35       11.45      1.35 o 
  -2  -1   9       40.96       44.70      2.37 o 
  -1  -1   9       51.32       49.55      2.11 o 
   0  -1   9       70.07       81.92      2.67 o 
   1  -1   9      114.01      141.08      5.02 o 
   2  -1   9       66.59       58.50      3.39 o 
   3  -1   9       69.18       68.98      3.87 o 
   4  -1   9       21.43       23.77      2.48 o 
   5  -1   9      154.03      143.82      6.31 o 
   6  -1   9       48.57       44.70      3.90 o 
   7  -1   9       13.92       13.29      2.81 o 
   8  -1   9       23.93       31.06      4.24 o 
  -7   0   9       12.44       18.33      2.22 o 
  -6   0   9        2.54        2.40      1.01 o 
  -5   0   9        0.96        0.36      0.65 o 
  -4   0   9        0.68        0.00      0.58 o 
  -3   0   9        3.32        3.62      0.85 o 
  -2   0   9      121.71      118.47      3.44 o 
  -1   0   9        0.77        0.88      0.42 o 
   0   0   9      683.69      686.53     32.08 o 
   1   0   9      218.04      232.58      8.75 o 
   2   0   9      460.63      426.38     20.54 o 
   3   0   9       13.43       12.16      1.58 o 
   4   0   9      482.89      454.06     38.75 o 
   5   0   9       94.90       98.38      5.02 o 
   6   0   9       49.89       51.95      4.00 o 
   7   0   9        3.29        3.39      1.49 o 
   8   0   9        2.02        1.19      1.19 o 
  -7   1   9        0.27        0.30      1.00 o 
  -6   1   9        3.53        4.74      1.25 o 
  -5   1   9        2.97        3.18      0.94 o 
  -4   1   9        0.42        0.00      0.49 o 
  -3   1   9        4.83        5.37      0.99 o 
  -2   1   9        0.55        0.38      0.37 o 
  -1   1   9        3.54        0.89      1.93 o 
   0   1   9        5.14        2.82      2.21 o 
   1   1   9       42.64       47.40      5.06 o 
   2   1   9        5.31        6.18      0.69 o 
   3   1   9        1.14        1.47      0.43 o 
   4   1   9      140.21      140.42      9.65 o 
   5   1   9       86.17       81.00      7.05 o 
   6   1   9       10.97        8.53      1.38 o 
   7   1   9       38.18       38.20      2.53 o 
   8   1   9        0.33        0.68      1.19 o 
  -6   2   9        1.28        2.88      1.63 o 
  -5   2   9       11.65       15.50      2.68 o 
  -4   2   9       10.92       13.38      1.58 o 
  -3   2   9       94.36       79.34      6.05 o 
  -2   2   9       29.45       29.90      1.74 o 
  -1   2   9      108.54      117.23      7.80 o 
   0   2   9        0.04        0.29      0.27 o 
   1   2   9      379.13      408.83     18.84 o 
   2   2   9      228.10      238.40      9.10 o 
   3   2   9      367.27      372.57     28.98 o 
   4   2   9        1.78        1.55      0.44 o 
   5   2   9       12.35       15.04      1.50 o 
   6   2   9       65.45       66.97      5.95 o 
   7   2   9       47.82       47.02      2.71 o 
   8   2   9        9.03        9.81      1.64 o 
   9   2   9       14.24       16.43      2.13 o 
  -5   3   9       29.48       31.23      3.39 o 
  -4   3   9        0.03        1.15      1.09 o 
  -3   3   9       69.80       72.37      4.61 o 
  -2   3   9        9.43       10.24      2.00 o 
  -1   3   9       73.95       74.51      4.17 o 
   0   3   9       17.60       16.31      0.95 o 
   1   3   9      288.71      308.99     12.09 o 
   2   3   9      146.09      160.35      6.36 o 
   3   3   9       88.12       93.40      3.26 o 
   4   3   9        7.80        7.31      0.78 o 
   5   3   9        6.59        1.94      2.98 o 
   6   3   9       53.91       53.43      6.68 o 
   7   3   9       20.21       22.86      1.98 o 
   8   3   9       65.21       64.69      5.56 o 
   9   3   9        6.59        5.64      1.32 o 
  -5   4   9        0.32        1.59      1.36 o 
  -4   4   9        4.13        3.15      1.59 o 
  -3   4   9        0.15        0.00      0.78 o 
  -2   4   9      128.91      111.54      5.70 o 
  -1   4   9      262.81      241.19      7.87 o 
   0   4   9        0.18        0.00      0.44 o 
   1   4   9      266.94      255.14     11.72 o 
   2   4   9       14.83       12.67      1.28 o 
   3   4   9       34.89       15.92     17.67 o 
   4   4   9        0.25        0.44      0.45 o 
   5   4   9        5.75        6.33      1.46 o 
   6   4   9       50.87       54.56      7.36 o 
   7   4   9       64.20       63.33      6.88 o 
   8   4   9       32.34       28.45      3.29 o 
   9   4   9        2.57        3.57      1.09 o 
  -4   5   9        1.59        2.95      1.70 o 
  -3   5   9       13.00       12.82      2.71 o 
  -2   5   9      225.54      184.55      7.73 o 
  -1   5   9       57.89       47.92      3.83 o 
   0   5   9      109.39      100.79      3.40 o 
   1   5   9      426.01      419.83      6.75 o 
   2   5   9       38.90       45.39      2.28 o 
   3   5   9      532.72      557.18      7.94 o 
   4   5   9       63.07       57.39      2.43 o 
   5   5   9       18.90       16.04      2.37 o 
   6   5   9        0.78        0.88      0.95 o 
   7   5   9        6.73        9.87      2.24 o 
   8   5   9        1.14        1.80      1.19 o 
   9   5   9        4.29        6.92      2.07 o 
  -3   6   9        0.00        0.71      1.19 o 
  -2   6   9        0.02        0.64      1.15 o 
  -1   6   9        2.95        2.41      1.42 o 
   0   6   9        6.43        8.17      2.07 o 
   1   6   9       22.51       18.66      1.81 o 
   2   6   9      123.70      119.62      3.88 o 
   3   6   9      448.86      493.30      7.67 o 
   4   6   9       13.39       14.85      2.41 o 
   5   6   9       84.89       82.54      4.88 o 
   6   6   9        5.20        4.27      1.59 o 
   7   6   9        1.95        0.92      1.05 o 
   8   6   9       25.87       18.21      3.09 o 
   9   6   9        2.88        3.29      1.66 o 
  -1   7   9       12.05       11.90      2.68 o 
   0   7   9        5.30        3.53      1.59 o 
   1   7   9       42.90       41.72      2.59 o 
   2   7   9       45.76       49.35      2.75 o 
   3   7   9       68.08       61.69      3.00 o 
   4   7   9        0.12        0.39      0.67 o 
   5   7   9        2.70        2.14      1.32 o 
   6   7   9        5.15        5.73      1.87 o 
   7   7   9        1.27        1.80      1.46 o 
   8   7   9      131.77      123.88      6.88 o 
   9   7   9        7.36        6.68      2.14 o 
   0   8   9        7.13        6.85      2.03 o 
   1   8   9       61.29       62.90      5.83 o 
   2   8   9        4.75        4.69      1.28 o 
   3   8   9        4.09        5.70      1.32 o 
   4   8   9        2.91        4.21      1.18 o 
   5   8   9        0.64        0.54      1.22 o 
   6   8   9       16.75       19.09      3.12 o 
   7   8   9       34.46       36.18      3.83 o 
   8   8   9       66.01       59.92      5.05 o 
   2   9   9        9.82       10.75      1.83 o 
   3   9   9       13.99       17.40      2.22 o 
   4   9   9        0.57        0.00      0.86 o 
   5   9   9        2.94        4.14      1.93 o 
   6   9   9        0.26        0.68      1.22 o 
   7   9   9        0.06        0.41      1.39 o 
  -5  -8  10        1.26        2.85      1.66 o 
  -4  -8  10        2.63        4.68      1.90 o 
  -3  -8  10        1.10        2.14      1.59 o 
  -2  -8  10        7.62        6.68      2.20 o 
  -1  -8  10        0.13        0.92      0.90 o 
  -6  -7  10        8.79       11.67      2.71 o 
  -5  -7  10        0.88        2.34      1.56 o 
  -4  -7  10       19.46       20.42      3.12 o 
  -3  -7  10        0.74        2.31      1.46 o 
  -2  -7  10        0.45        1.76      1.32 o 
  -1  -7  10       24.14       18.77      2.08 o 
   0  -7  10        0.01        0.00      0.83 o 
   1  -7  10        9.36       14.51      2.04 o 
  -7  -6  10        3.22        4.48      1.87 o 
  -6  -6  10        3.12        2.31      1.49 o 
  -5  -6  10        0.65        0.10      0.95 o 
  -4  -6  10        0.07        0.03      1.02 o 
  -3  -6  10       12.74       13.73      2.61 o 
  -2  -6  10       34.14       36.05      3.43 o 
  -1  -6  10        0.62        0.22      0.68 o 
   0  -6  10        1.96        1.07      0.79 o 
   1  -6  10        0.09        0.00      0.71 o 
   2  -6  10        6.99        7.39      2.34 o 
   3  -6  10        3.13        3.97      1.93 o 
  -7  -5  10        1.10        1.41      1.07 o 
  -6  -5  10       24.06       27.42      2.73 o 
  -5  -5  10        0.15        0.95      1.02 o 
  -4  -5  10       45.36       40.76      3.63 o 
  -3  -5  10       58.07       59.48      4.24 o 
  -2  -5  10       33.87       26.99      2.88 o 
  -1  -5  10      201.59      178.41      4.65 o 
   0  -5  10       54.48       57.45      4.17 o 
   1  -5  10        5.98        6.78      1.93 o 
   2  -5  10       21.47       22.01      3.12 o 
   3  -5  10        0.01        0.00      1.09 o 
   4  -5  10        8.30       14.07      2.85 o 
  -7  -4  10        0.39        1.02      0.79 o 
  -6  -4  10        3.48        2.83      0.99 o 
  -5  -4  10        4.43        5.30      1.17 o 
  -4  -4  10        1.09        0.24      0.70 o 
  -3  -4  10      362.90      337.91      9.46 o 
  -2  -4  10       34.27       35.03      3.09 o 
  -1  -4  10       94.64       95.80      4.99 o 
   0  -4  10        0.43        1.22      1.05 o 
   1  -4  10        0.03        0.00      0.88 o 
   2  -4  10      124.10      108.79      5.70 o 
   3  -4  10        7.83        3.15      1.49 o 
   4  -4  10       19.04       15.43      2.92 o 
   5  -4  10       11.06       12.24      2.78 o 
  -7  -3  10        2.88        4.79      1.35 o 
  -6  -3  10       27.10       25.90      1.81 o 
  -5  -3  10       35.05       37.71      2.16 o 
  -4  -3  10      101.79       98.39      4.56 o 
  -3  -3  10      206.52      203.54     13.73 o 
  -2  -3  10      209.29      212.02      7.05 o 
  -1  -3  10       52.59       48.16      3.39 o 
   0  -3  10       37.77       35.64      2.98 o 
   1  -3  10      384.75      387.01      9.67 o 
   2  -3  10      209.44      201.71      7.26 o 
   3  -3  10       11.25       13.26      2.48 o 
   4  -3  10       52.68       50.94      4.10 o 
   5  -3  10        0.28        0.00      1.19 o 
   6  -3  10        1.11        1.90      1.59 o 
  -7  -2  10       14.25       15.93      2.11 o 
  -6  -2  10        3.85        1.90      0.81 o 
  -5  -2  10        0.10        0.00      0.51 o 
  -4  -2  10       28.80       27.68      1.97 o 
  -3  -2  10       18.55       18.40      1.56 o 
  -2  -2  10        7.45        4.66      0.97 o 
  -1  -2  10      427.79      474.17     10.00 o 
   0  -2  10      150.07      139.11      5.43 o 
   1  -2  10       80.18       76.68      4.10 o 
   2  -2  10      511.18      503.16     10.78 o 
   3  -2  10      324.11      331.40      9.19 o 
   4  -2  10        0.71        0.20      1.02 o 
   5  -2  10       37.30       34.79      3.56 o 
   6  -2  10        5.12        7.33      2.14 o 
   7  -2  10        0.10        1.42      1.59 o 
  -7  -1  10        7.39        7.92      1.56 o 
  -6  -1  10       14.16       15.23      3.22 o 
  -5  -1  10        2.94        1.55      0.81 o 
  -4  -1  10        5.33        4.64      1.08 o 
  -3  -1  10        8.03        8.44      1.26 o 
  -2  -1  10       23.94       22.50      1.63 o 
  -1  -1  10        0.00        0.56      0.48 o 
   0  -1  10       20.23       15.76      1.63 o 
   1  -1  10        5.16        3.97      1.19 o 
   2  -1  10       59.51       51.28      3.36 o 
   3  -1  10       62.63       58.84      3.73 o 
   4  -1  10        4.22        3.49      1.36 o 
   5  -1  10      113.93      107.06      5.66 o 
   6  -1  10      147.60      143.35      6.95 o 
   7  -1  10       14.13       17.67      3.12 o 
  -7   0  10        0.20        0.00      0.72 o 
  -6   0  10       26.96       27.63      2.92 o 
  -5   0  10        0.12        0.24      0.72 o 
  -4   0  10      127.56      121.78      3.98 o 
  -3   0  10      465.55      458.57      7.21 o 
  -2   0  10      208.08      207.41      4.63 o 
  -1   0  10        8.14        7.40      1.04 o 
   0   0  10      112.78      116.65     15.41 o 
   1   0  10      229.49      229.80     12.21 o 
   2   0  10       81.13       74.78      3.27 o 
   3   0  10        2.86        3.13      0.95 o 
   4   0  10       14.37       17.50      2.37 o 
   5   0  10        5.67        6.82      1.83 o 
   6   0  10       14.26       15.57      2.68 o 
   7   0  10       42.57       48.53      4.27 o 
   8   0  10        8.71        7.97      2.17 o 
  -6   1  10        0.79        1.97      0.98 o 
  -5   1  10        0.02        0.00      0.71 o 
  -4   1  10       63.81       67.97      3.01 o 
  -3   1  10      450.65      424.41     15.11 o 
  -2   1  10       63.91       67.49      4.04 o 
  -1   1  10       79.85       87.63      4.31 o 
   0   1  10       64.17       59.05      2.01 o 
   1   1  10       61.35       55.84      2.23 o 
   2   1  10      157.53      160.84      6.38 o 
   3   1  10      215.38      224.38     11.04 o 
   4   1  10      198.62      182.87     19.70 o 
   5   1  10       42.53       41.16      4.07 o 
   6   1  10       99.27       91.75      6.44 o 
   7   1  10        0.81        1.90      1.32 o 
   8   1  10       22.90       31.20      3.53 o 
  -6   2  10       24.07       32.93      3.66 o 
  -5   2  10        0.76        0.88      1.15 o 
  -4   2  10       20.48       20.04      2.88 o 
  -3   2  10      122.37      122.79      3.85 o 
  -2   2  10        0.33        0.00      0.43 o 
  -1   2  10       63.94       59.09      2.36 o 
   0   2  10       24.90       24.00      1.48 o 
   1   2  10      477.10      501.30     26.43 o 
   2   2  10      180.17      193.27      9.58 o 
   3   2  10       97.38       71.11     24.04 o 
   4   2  10       27.87       29.85      1.36 o 
   5   2  10        0.84        1.21      0.68 o 
   6   2  10       26.25       25.55      3.17 o 
   7   2  10        0.17        0.00      0.61 o 
   8   2  10       62.54       61.78     11.63 o 
   9   2  10        0.67        0.51      1.09 o 
  -5   3  10        0.59        3.05      1.56 o 
  -4   3  10       22.42       27.77      3.15 o 
  -3   3  10       22.68       19.67      2.85 o 
  -2   3  10      144.41      142.71      6.27 o 
  -1   3  10      206.02      203.68      7.12 o 
   0   3  10        4.55        5.05      1.39 o 
   1   3  10        8.85        9.11      1.10 o 
   2   3  10       59.77       59.18      2.27 o 
   3   3  10        3.31        2.52      0.73 o 
   4   3  10        4.49        4.60      0.69 o 
   5   3  10       26.43       14.97     13.43 o 
   6   3  10       24.25       22.95      2.70 o 
   7   3  10       71.80       69.47      6.44 o 
   8   3  10       15.48       20.52      2.22 o 
   9   3  10        1.20        0.16      0.71 o 
  -4   4  10        5.74        6.61      2.07 o 
  -3   4  10        0.37        0.54      1.05 o 
  -2   4  10      129.49      122.39      6.17 o 
  -1   4  10       78.63       76.00      4.65 o 
   0   4  10       32.68       34.08      2.98 o 
   1   4  10      121.05      128.37      3.60 o 
   2   4  10      189.41      184.32      4.29 o 
   3   4  10        1.36        1.48      0.56 o 
   4   4  10       87.78       77.86      2.78 o 
   5   4  10       24.59       20.69      2.41 o 
   6   4  10       14.25       14.70      2.22 o 
   7   4  10        3.92        3.44      0.99 o 
   8   4  10        1.73        1.64      0.94 o 
   9   4  10       13.96       15.09      2.01 o 
  -3   5  10        1.90        1.12      1.36 o 
  -2   5  10        2.15        0.64      1.02 o 
  -1   5  10      120.10      111.78      5.93 o 
   0   5  10       18.82       14.99      2.48 o 
   1   5  10       12.74       11.92      1.43 o 
   2   5  10       50.93       47.05      2.40 o 
   3   5  10      101.47       92.21      3.39 o 
   4   5  10      110.22      113.07      6.27 o 
   5   5  10        1.08        0.20      0.85 o 
   6   5  10       36.59       37.24      3.43 o 
   7   5  10       25.42       24.52      3.05 o 
   8   5  10        8.64       13.06      2.71 o 
   9   5  10        0.80        2.44      1.32 o 
  -2   6  10        8.41       13.26      2.81 o 
  -1   6  10       37.72       31.64      3.46 o 
   0   6  10       64.78       55.45      4.37 o 
   1   6  10       35.83       40.66      2.46 o 
   2   6  10       11.55       10.67      1.50 o 
   3   6  10        3.66        6.78      1.25 o 
   4   6  10        0.83        0.65      0.61 o 
   5   6  10       60.45       57.01      4.17 o 
   6   6  10        2.62        3.43      1.49 o 
   7   6  10        1.28        0.92      1.22 o 
   8   6  10       15.69       14.85      3.05 o 
   9   6  10        0.18        0.00      0.88 o 
  -1   7  10        5.60        5.29      1.93 o 
   0   7  10       22.76       23.13      3.43 o 
   1   7  10      169.06      176.69      7.77 o 
   2   7  10        1.11        0.08      0.72 o 
   3   7  10        0.13        0.00      0.67 o 
   4   7  10       33.40       33.04      2.30 o 
   5   7  10        4.88        6.88      2.00 o 
   6   7  10        2.39        4.24      1.70 o 
   7   7  10       22.01       23.94      3.46 o 
   8   7  10       21.23       14.01      2.98 o 
   1   8  10        1.93        1.49      1.02 o 
   2   8  10        0.02        0.30      0.73 o 
   3   8  10        0.21        0.13      0.74 o 
   4   8  10        7.57        8.24      1.53 o 
   5   8  10       15.85       15.57      2.92 o 
   6   8  10        2.37        3.56      1.80 o 
   7   8  10        0.10        0.00      1.12 o 
   8   8  10        0.65        0.64      1.46 o 
   4   9  10       22.11       28.15      2.52 o 
   5   9  10       24.72       34.39      3.97 o 
   6   9  10        0.29        0.95      1.49 o 
  -3  -8  11        4.39        5.22      2.10 o 
  -6  -7  11        4.05        4.34      2.00 o 
  -5  -7  11        1.25        2.31      1.56 o 
  -4  -7  11        0.33        0.68      1.22 o 
  -3  -7  11        7.94       11.09      2.58 o 
  -2  -7  11        2.05        1.53      1.39 o 
  -1  -7  11        0.76        2.85      1.53 o 
   0  -7  11        0.00        0.49      0.83 o 
   1  -7  11        6.79       10.93      1.84 o 
  -6  -6  11        5.54        6.55      2.17 o 
  -5  -6  11        0.39        0.54      1.22 o 
  -4  -6  11        0.98        0.92      1.36 o 
  -3  -6  11        0.00        0.00      0.98 o 
  -2  -6  11       10.39       13.87      2.65 o 
  -1  -6  11       11.03       13.50      2.68 o 
   0  -6  11       21.90       20.43      2.12 o 
   1  -6  11        5.60        4.54      1.90 o 
   2  -6  11        0.75        1.83      1.42 o 
  -7  -5  11        3.21        4.89      1.46 o 
  -6  -5  11        2.23        1.09      1.22 o 
  -5  -5  11        5.67        2.88      1.49 o 
  -4  -5  11        4.41        3.12      1.63 o 
  -3  -5  11      118.47      106.79      5.80 o 
  -2  -5  11       17.08       17.33      2.71 o 
  -1  -5  11       54.64       49.14      4.00 o 
   0  -5  11       10.00        8.41      2.10 o 
   1  -5  11        0.06        0.00      0.92 o 
   2  -5  11       15.90       14.68      2.81 o 
   3  -5  11        4.66        6.85      2.24 o 
   4  -5  11       20.50       24.38      3.76 o 
  -7  -4  11        2.88        4.84      1.34 o 
  -6  -4  11        0.85        0.00      1.00 o 
  -5  -4  11        0.01        0.00      0.66 o 
  -4  -4  11       11.77       15.29      2.65 o 
  -3  -4  11      135.30      113.47      5.83 o 
  -2  -4  11       33.03       30.28      3.09 o 
  -1  -4  11       36.39       35.71      3.26 o 
   0  -4  11       11.78       12.58      2.37 o 
   1  -4  11       13.38       11.56      2.34 o 
   2  -4  11       44.32       39.07      3.59 o 
   3  -4  11        4.75        8.55      2.27 o 
   4  -4  11        0.34        2.51      1.46 o 
   5  -4  11        0.02        0.00      1.42 o 
  -7  -3  11       13.80       15.58      1.69 o 
  -6  -3  11        3.28        2.84      0.88 o 
  -5  -3  11        4.44        4.90      0.97 o 
  -4  -3  11        0.03        0.12      0.51 o 
  -3  -3  11       32.31       31.61      2.01 o 
  -2  -3  11       50.99       48.33      3.66 o 
  -1  -3  11       30.09       29.37      2.85 o 
   0  -3  11      104.81      101.87      5.15 o 
   1  -3  11      348.73      354.56      9.67 o 
   2  -3  11      589.42      596.83     12.92 o 
   3  -3  11       25.26       27.03      3.09 o 
   4  -3  11      112.84      115.81      6.31 o 
   5  -3  11       17.98       16.45      3.02 o 
   6  -3  11        8.63        9.53      2.81 o 
  -7  -2  11        2.97        3.06      1.10 o 
  -6  -2  11        2.47        3.18      0.87 o 
  -5  -2  11       12.17       15.16      1.86 o 
  -4  -2  11        0.88        1.60      0.80 o 
  -3  -2  11       10.41       10.17      1.59 o 
  -2  -2  11      111.19      103.30      3.60 o 
  -1  -2  11        4.75        5.26      1.53 o 
   0  -2  11      656.67      688.73     12.65 o 
   1  -2  11      434.01      448.63     10.34 o 
   2  -2  11        0.27        0.20      0.81 o 
   3  -2  11        0.59        0.31      0.98 o 
   4  -2  11       35.74       36.35      3.49 o 
   5  -2  11       47.98       39.00      3.83 o 
   6  -2  11       17.04       15.13      3.02 o 
  -7  -1  11        1.47        2.91      1.08 o 
  -6  -1  11        0.27        0.47      0.78 o 
  -5  -1  11        7.62        7.24      1.38 o 
  -4  -1  11       16.72       16.33      1.76 o 
  -3  -1  11        3.24        2.05      0.81 o 
  -2  -1  11       10.98       11.81      1.78 o 
  -1  -1  11      168.72      160.72      4.23 o 
   0  -1  11       32.65       32.78      1.94 o 
   1  -1  11       22.45       19.40      2.17 o 
   2  -1  11      156.28      164.85      6.17 o 
   3  -1  11        0.23        0.00      0.61 o 
   4  -1  11      289.96      297.25      9.05 o 
   5  -1  11       50.49       49.99      4.04 o 
   6  -1  11      112.94      103.60      6.07 o 
   7  -1  11        0.14        0.41      0.92 o 
  -6   0  11        2.16        3.24      1.13 o 
  -5   0  11        6.94        7.16      1.37 o 
  -4   0  11        7.01        7.84      1.85 o 
  -3   0  11      661.31      626.67      8.81 o 
  -2   0  11      219.69      220.94      9.97 o 
  -1   0  11       54.94       53.39      2.42 o 
   0   0  11       50.76       49.17      2.27 o 
   1   0  11       37.35       35.78      1.95 o 
   2   0  11       37.98       36.92      2.05 o 
   3   0  11      204.37      196.97     17.63 o 
   4   0  11        0.31        0.88      0.78 o 
   5   0  11       56.65       61.28      4.24 o 
   6   0  11        1.74        2.37      1.42 o 
   7   0  11       49.34       51.34      4.44 o 
  -6   1  11        2.48        5.90      1.97 o 
  -5   1  11       16.91       17.89      2.02 o 
  -4   1  11       11.05       10.09      1.52 o 
  -3   1  11       49.30       41.30      2.34 o 
  -2   1  11       35.99       31.42      5.51 o 
  -1   1  11        6.83        3.59      1.98 o 
   0   1  11        1.82        2.19      0.65 o 
   1   1  11        9.88       11.42      0.94 o 
   2   1  11      185.14      195.55      6.12 o 
   3   1  11       38.72       39.16      2.57 o 
   4   1  11       37.51       33.12      5.21 o 
   5   1  11      157.24      142.85     16.41 o 
   6   1  11        0.22        0.28      0.69 o 
   7   1  11       72.06       71.01      5.02 o 
   8   1  11       21.51       25.88      3.63 o 
  -5   2  11        3.29        8.17      2.34 o 
  -4   2  11       17.20       17.06      2.81 o 
  -3   2  11       32.35       31.00      3.19 o 
  -2   2  11       37.49       44.16      3.78 o 
  -1   2  11      183.15      189.62     13.57 o 
   0   2  11      354.61      361.09     21.04 o 
   1   2  11        3.10        3.14      0.59 o 
   2   2  11      258.22      264.82     13.70 o 
   3   2  11      155.31      124.41      7.72 o 
   4   2  11       15.88       16.86      1.15 o 
   5   2  11        1.19        1.95      0.80 o 
   6   2  11       25.11       25.47      2.01 o 
   7   2  11        2.29        4.18      1.27 o 
   8   2  11       17.46       20.07      2.30 o 
  -4   3  11        1.31        0.00      0.95 o 
  -3   3  11       36.96       36.83      3.63 o 
  -2   3  11        0.17        0.95      1.15 o 
  -1   3  11      101.34       96.62      5.12 o 
   0   3  11        0.71        1.46      0.95 o 
   1   3  11       51.33       50.72      2.24 o 
   2   3  11        0.14        0.32      0.50 o 
   3   3  11       70.44       71.27      4.00 o 
   4   3  11        1.03        1.12      0.46 o 
   5   3  11        7.31        2.87      3.20 o 
   6   3  11       71.01       65.15      6.63 o 
   7   3  11        9.47       11.10      1.67 o 
   8   3  11        3.54        3.43      1.80 o 
  -4   4  11        7.84        9.83      2.48 o 
  -3   4  11        2.61        4.10      1.80 o 
  -2   4  11        0.79        0.00      1.02 o 
  -1   4  11      219.78      204.43      7.83 o 
   0   4  11        3.80        4.17      1.39 o 
   1   4  11      371.02      394.43      6.43 o 
   2   4  11       22.32       18.61      1.55 o 
   3   4  11        0.01        0.44      0.56 o 
   4   4  11        0.24        0.61      0.59 o 
   5   4  11       93.38       89.53      4.95 o 
   6   4  11       35.53       33.23      3.29 o 
   7   4  11        3.15        1.82      2.10 o 
   8   4  11        0.24        0.46      0.85 o 
   9   4  11        0.15        0.74      0.77 o 
  -3   5  11       16.92       17.80      3.26 o 
  -2   5  11        0.60        1.32      1.25 o 
  -1   5  11       31.16       30.39      3.29 o 
   0   5  11        2.54        2.00      1.25 o 
   1   5  11       13.06       18.14      2.65 o 
   2   5  11        4.15        3.78      0.97 o 
   3   5  11      228.18      229.39      5.22 o 
   4   5  11        1.49        1.40      0.66 o 
   5   5  11       15.17       13.53      2.41 o 
   6   5  11        1.16        0.34      0.95 o 
   7   5  11        2.54        5.22      1.83 o 
   8   5  11       25.20       29.50      3.49 o 
   9   5  11        4.90        4.58      1.73 o 
  -2   6  11        5.78        6.24      2.20 o 
  -1   6  11       13.63       17.63      3.02 o 
   0   6  11       89.20       88.28      5.56 o 
   1   6  11       50.42       48.97      4.00 o 
   2   6  11        0.02        0.52      0.78 o 
   3   6  11       41.56       39.13      2.39 o 
   4   6  11        7.80        2.65      4.75 o 
   5   6  11        1.71        3.90      1.56 o 
   6   6  11        0.10        0.00      0.95 o 
   7   6  11        3.10        1.97      1.53 o 
   8   6  11       18.61       15.57      3.09 o 
   0   7  11      105.68      102.04      6.27 o 
   1   7  11        1.23        0.85      1.15 o 
   2   7  11        0.40        1.45      1.09 o 
   3   7  11        1.91        1.28      0.80 o 
   4   7  11        1.02        1.39      0.83 o 
   5   7  11        0.16        0.54      1.05 o 
   6   7  11        5.57        6.21      2.10 o 
   7   7  11        0.01        0.37      1.15 o 
   8   7  11        0.49        1.97      1.63 o 
   2   8  11        0.06        0.00      0.85 o 
   3   8  11        9.50       10.12      1.69 o 
   4   8  11       10.36        9.51      1.72 o 
   5   8  11       27.31       24.99      3.53 o 
   6   8  11        0.60        1.97      1.56 o 
   7   8  11        2.07        2.92      1.73 o 
  -4  -7  12        0.19        0.58      1.22 o 
  -3  -7  12        0.10        0.00      1.15 o 
  -2  -7  12        0.56        1.90      1.46 o 
  -1  -7  12        1.45        2.20      1.73 o 
  -6  -6  12        8.67       11.09      2.88 o 
  -5  -6  12        0.04        0.54      1.15 o 
  -4  -6  12        0.86        0.00      1.05 o 
  -3  -6  12        9.52       10.65      2.58 o 
  -2  -6  12       14.48       14.79      2.81 o 
  -1  -6  12        1.00        3.49      1.73 o 
   0  -6  12       29.45       31.61      2.45 o 
   1  -6  12       13.52       14.58      2.98 o 
   2  -6  12        4.31        7.33      2.31 o 
  -6  -5  12        0.64        0.00      1.15 o 
  -5  -5  12        0.15        0.41      1.15 o 
  -4  -5  12        0.76        1.49      1.32 o 
  -3  -5  12        1.12        0.00      0.98 o 
  -2  -5  12       21.61       25.37      3.02 o 
  -1  -5  12        0.20        0.92      1.09 o 
   0  -5  12        7.84        8.58      2.24 o 
   1  -5  12       60.60       48.90      4.27 o 
   2  -5  12       12.84       10.92      2.58 o 
   3  -5  12        0.00        1.53      1.53 o 
  -6  -4  12       17.24       23.63      2.41 o 
  -5  -4  12        0.17        0.00      0.95 o 
  -4  -4  12        4.69        3.53      1.49 o 
  -3  -4  12       46.28       44.39      3.83 o 
  -2  -4  12        8.86       12.68      2.48 o 
  -1  -4  12       20.62       25.06      2.98 o 
   0  -4  12       53.05       47.38      3.90 o 
   1  -4  12       13.24       14.48      2.65 o 
   2  -4  12        5.39        6.51      2.03 o 
   3  -4  12        9.22       10.72      2.54 o 
   4  -4  12        1.45        1.32      1.39 o 
  -6  -3  12       18.23       22.79      1.91 o 
  -5  -3  12       10.41       11.01      2.27 o 
  -4  -3  12       46.80       27.48     19.65 o 
  -3  -3  12        0.96        0.58      1.09 o 
  -2  -3  12        0.50        0.31      0.92 o 
  -1  -3  12        0.04        0.10      0.68 o 
   0  -3  12        2.80        4.65      1.53 o 
   1  -3  12        6.23        6.51      1.83 o 
   2  -3  12       78.89       73.18      4.85 o 
   3  -3  12       91.41       83.22      5.32 o 
   4  -3  12        1.89        2.00      1.42 o 
   5  -3  12        0.01        0.54      1.36 o 
  -6  -2  12        9.42       11.74      1.50 o 
  -5  -2  12        9.17        8.89      1.57 o 
  -4  -2  12        7.70        6.17      1.29 o 
  -3  -2  12        4.99        6.06      1.21 o 
  -2  -2  12        5.77        5.39      1.14 o 
  -1  -2  12      254.88      227.45      7.66 o 
   0  -2  12      116.57      115.88      5.49 o 
   1  -2  12       38.98       34.35      3.15 o 
   2  -2  12       49.22       46.22      3.66 o 
   3  -2  12       26.71       25.10      2.92 o 
   4  -2  12       67.10       71.28      4.92 o 
   5  -2  12        3.23        3.83      1.63 o 
   6  -2  12       26.10       25.03      3.66 o 
  -6  -1  12        0.07        0.37      0.89 o 
  -5  -1  12        5.86        6.77      1.41 o 
  -4  -1  12       11.20       10.48      1.58 o 
  -3  -1  12       34.03       30.90      2.15 o 
  -2  -1  12      102.02       97.95      6.19 o 
  -1  -1  12      186.77      182.36      4.73 o 
   0  -1  12      252.99      249.77     11.07 o 
   1  -1  12       44.35       45.75      3.46 o 
   2  -1  12       63.96       62.09      4.04 o 
   3  -1  12      443.89      480.21     11.39 o 
   4  -1  12      276.07      274.25      9.05 o 
   5  -1  12        1.10        1.42      1.19 o 
   6  -1  12       33.00       35.17      3.73 o 
   7  -1  12        0.02        1.09      1.15 o 
  -6   0  12        8.34       11.75      1.87 o 
  -5   0  12        1.99        2.31      1.00 o 
  -4   0  12       25.28       19.72      2.02 o 
  -3   0  12       59.58       54.92      2.79 o 
  -2   0  12      195.62      195.52      4.98 o 
  -1   0  12       21.94       26.30      1.87 o 
   0   0  12       33.52       33.55      2.01 o 
   1   0  12      101.94      106.70      6.39 o 
   2   0  12       38.59       35.87      2.06 o 
   3   0  12        0.11        0.31      0.81 o 
   4   0  12      160.91      165.63      6.75 o 
   5   0  12       34.86       38.19      3.56 o 
   6   0  12        3.99        3.43      1.56 o 
   7   0  12       26.55       28.76      3.43 o 
  -5   1  12       26.39       37.44      3.80 o 
  -4   1  12       22.75       24.40      2.09 o 
  -3   1  12       10.21       10.09      1.49 o 
  -2   1  12        9.80        7.92      1.30 o 
  -1   1  12       22.98       21.08      2.20 o 
   0   1  12        1.95        2.15      0.71 o 
   1   1  12        2.09        4.81      0.97 o 
   2   1  12        2.58        2.35      0.60 o 
   3   1  12        3.15        2.33      1.66 o 
   4   1  12        9.18        8.68      1.33 o 
   5   1  12        4.51        5.00      1.16 o 
   6   1  12        0.30        0.78      0.80 o 
   7   1  12       19.84       22.38      3.29 o 
   8   1  12       40.88       41.78      4.10 o 
  -5   2  12        0.51        1.46      1.36 o 
  -4   2  12        0.73        2.68      1.49 o 
  -3   2  12       36.52       38.22      3.63 o 
  -2   2  12      133.49      136.02      6.38 o 
  -1   2  12       95.67       86.70      3.66 o 
   0   2  12        2.01        3.08      0.81 o 
   1   2  12        0.41        0.93      0.70 o 
   2   2  12        0.04        0.16      0.35 o 
   3   2  12       26.64        5.07      6.25 o 
   4   2  12        0.02        0.04      0.53 o 
   5   2  12       10.58       13.33      1.62 o 
   6   2  12       21.36       22.45      2.75 o 
   7   2  12       26.45       37.20      8.61 o 
   8   2  12       13.65       12.39      1.98 o 
  -4   3  12        7.97        9.43      2.51 o 
  -3   3  12        6.42        6.75      2.14 o 
  -2   3  12       53.10       53.21      4.21 o 
  -1   3  12      237.68      229.11      8.21 o 
   0   3  12       72.13       78.24      4.68 o 
   1   3  12       13.22       14.68      2.27 o 
   2   3  12       65.08       55.34      2.47 o 
   3   3  12        1.88        3.06      2.53 o 
   4   3  12       97.48       94.05      8.61 o 
   5   3  12      115.68       97.91      5.22 o 
   6   3  12       21.27       21.76      3.34 o 
   7   3  12        1.11        0.45      0.90 o 
   8   3  12        0.68        1.05      0.98 o 
  -3   4  12        0.00        0.00      1.12 o 
  -2   4  12       63.04       56.57      4.61 o 
  -1   4  12      150.76      141.21      6.82 o 
   0   4  12        7.04        6.04      1.73 o 
   1   4  12       85.12       79.83      4.75 o 
   2   4  12        0.04        0.69      0.63 o 
   3   4  12      316.11      327.05     11.95 o 
   4   4  12       11.55       13.60      1.52 o 
   5   4  12       26.59       23.91      2.75 o 
   6   4  12       11.19       13.87      2.58 o 
   7   4  12       29.42       29.74      3.43 o 
   8   4  12        8.81       12.38      2.88 o 
  -2   5  12       16.99       16.69      3.19 o 
  -1   5  12        3.00        5.15      1.87 o 
   0   5  12      117.50      105.03      5.90 o 
   1   5  12       14.94       16.96      2.71 o 
   2   5  12       30.08       28.90      2.05 o 
   3   5  12        0.55        0.00      0.53 o 
   4   5  12        9.59       11.81      1.52 o 
   5   5  12        4.74        6.55      1.90 o 
   6   5  12       13.08        9.46      2.27 o 
   7   5  12       10.26       17.30      3.05 o 
   8   5  12        0.54        1.42      1.39 o 
  -1   6  12        9.60       10.68      2.48 o 
   0   6  12       71.17       74.54      5.26 o 
   1   6  12       38.04       38.02      3.70 o 
   2   6  12       12.33       14.96      2.61 o 
   3   6  12        0.00        0.56      0.72 o 
   4   6  12        1.61        1.86      0.80 o 
   5   6  12        0.24        0.68      1.09 o 
   6   6  12       11.19        7.94      2.20 o 
   7   6  12       21.47       27.06      3.66 o 
   8   6  12        0.22        0.88      1.36 o 
   0   7  12       22.54       32.39      3.63 o 
   1   7  12      114.02      128.22      6.99 o 
   2   7  12        0.02        0.37      1.05 o 
   3   7  12        2.32        4.58      1.22 o 
   4   7  12        0.03        0.89      0.82 o 
   5   7  12        0.37        0.17      1.12 o 
   6   7  12       15.26       15.36      2.95 o 
   7   7  12        0.19        0.00      1.15 o 
   3   8  12       15.21       19.42      3.22 o 
   4   8  12       20.14       25.24      2.48 o 
   5   8  12       47.10       44.15      4.24 o 
   6   8  12        0.05        0.07      1.29 o 
  -4  -6  13        5.42        6.17      2.27 o 
  -3  -6  13        4.67        6.61      2.07 o 
  -2  -6  13        1.53        2.75      1.63 o 
  -1  -6  13        1.82        4.92      1.97 o 
   0  -6  13       21.80       19.94      3.43 o 
   1  -6  13       13.28       19.94      3.53 o 
  -5  -5  13        5.53        5.49      2.20 o 
  -4  -5  13        5.13        5.80      2.07 o 
  -3  -5  13       12.79       19.06      3.19 o 
  -2  -5  13        0.04        0.34      1.25 o 
  -1  -5  13        2.27        4.68      1.93 o 
   0  -5  13        6.49        7.12      2.17 o 
   1  -5  13        2.00        1.46      1.42 o 
   2  -5  13       19.30       22.55      3.56 o 
  -6  -4  13        1.81        3.22      1.46 o 
  -5  -4  13        0.02        0.07      0.88 o 
  -4  -4  13        1.07        0.71      0.92 o 
  -3  -4  13        7.18        8.17      2.20 o 
  -2  -4  13        3.31        2.20      1.29 o 
  -1  -4  13        0.32        0.00      1.05 o 
   0  -4  13       11.64       14.07      2.68 o 
   1  -4  13        0.59        1.22      1.25 o 
   2  -4  13        1.45        2.51      1.53 o 
   3  -4  13        3.87        5.80      2.10 o 
   4  -4  13        1.45        1.25      1.76 o 
  -6  -3  13        0.11        0.81      1.87 o 
  -5  -3  13        0.46        1.13      0.88 o 
  -4  -3  13        1.34        1.46      1.32 o 
  -3  -3  13        0.11        0.00      0.78 o 
  -2  -3  13       75.71       71.01      4.82 o 
  -1  -3  13      406.63      390.44     10.82 o 
   0  -3  13        1.26        2.48      1.42 o 
   1  -3  13      168.02      144.03      6.75 o 
   2  -3  13        6.17        4.37      1.70 o 
   3  -3  13        2.15        2.00      1.39 o 
   4  -3  13        1.90        1.22      1.42 o 
   5  -3  13        1.70        2.68      1.83 o 
  -6  -2  13        1.06        1.55      0.76 o 
  -5  -2  13        8.98        9.20      1.65 o 
  -4  -2  13        7.37        7.82      1.50 o 
  -3  -2  13        0.39        0.00      0.55 o 
  -2  -2  13       54.92       60.91      3.04 o 
  -1  -2  13      297.51      277.27      8.85 o 
   0  -2  13      187.89      177.02      7.12 o 
   1  -2  13       22.34       22.99      2.78 o 
   2  -2  13        2.12        4.58      1.56 o 
   3  -2  13        3.57        2.58      1.46 o 
   4  -2  13       64.11       60.64      4.71 o 
   5  -2  13        3.08        5.97      1.93 o 
  -5  -1  13       13.17       13.68      1.96 o 
  -4  -1  13        0.13        0.78      0.74 o 
  -3  -1  13        0.86        1.15      0.74 o 
  -2  -1  13        0.29        0.00      0.55 o 
  -1  -1  13       14.03       12.77      1.62 o 
   0  -1  13       73.50       70.27      4.70 o 
   1  -1  13      146.74      150.23      6.34 o 
   2  -1  13      105.18      110.08      5.56 o 
   3  -1  13       24.93       22.18      2.75 o 
   4  -1  13      152.79      166.31      7.33 o 
   5  -1  13       17.18       15.63      2.95 o 
   6  -1  13       51.93       62.84      4.95 o 
  -5   0  13       11.69       10.65      1.77 o 
  -4   0  13        7.23       10.84      1.70 o 
  -3   0  13        0.22        0.24      0.71 o 
  -2   0  13       17.84       17.07      1.84 o 
  -1   0  13        0.26        1.09      0.66 o 
   0   0  13       55.91       48.01      4.80 o 
   1   0  13        4.93        5.52      1.11 o 
   2   0  13      272.37      274.22     10.89 o 
   3   0  13      219.08      221.48      7.70 o 
   4   0  13        8.33        5.97      1.83 o 
   5   0  13        0.00        0.00      0.88 o 
   6   0  13        1.09        2.61      1.49 o 
   7   0  13        7.20        9.09      2.34 o 
  -5   1  13        6.72       10.38      2.68 o 
  -4   1  13       10.34       12.07      2.68 o 
  -3   1  13        0.07        0.42      0.68 o 
  -2   1  13        2.09        2.14      0.91 o 
  -1   1  13        3.14        3.55      0.94 o 
   0   1  13       12.77       14.60      1.60 o 
   1   1  13        0.73        1.96      0.76 o 
   2   1  13      117.68      116.19      7.34 o 
   3   1  13        7.89        7.67      2.09 o 
   4   1  13        0.57        0.00      0.59 o 
   5   1  13       27.42       30.89      2.25 o 
   6   1  13       72.68       79.59      5.22 o 
   7   1  13        0.06        0.10      1.12 o 
  -4   2  13        6.99        8.41      2.34 o 
  -3   2  13       71.46       78.41      5.36 o 
  -2   2  13        0.03        0.20      0.92 o 
  -1   2  13      784.86      782.06     15.26 o 
   0   2  13      191.37      195.37      7.36 o 
   1   2  13      144.56      145.66     10.72 o 
   2   2  13       10.44       10.94      1.36 o 
   3   2  13        6.73        1.88      1.70 o 
   4   2  13       18.23       16.28      1.68 o 
   5   2  13        1.00        1.31      0.77 o 
   6   2  13       23.81       19.77      2.07 o 
   7   2  13       16.03       15.91      2.27 o 
  -3   3  13       18.24       21.84      3.36 o 
  -2   3  13       11.80       10.11      2.37 o 
  -1   3  13       11.89       10.17      2.27 o 
   0   3  13        4.36        4.71      1.66 o 
   1   3  13       45.00       49.75      3.80 o 
   2   3  13       42.49       45.75      3.53 o 
   3   3  13       12.47       10.25      1.40 o 
   4   3  13      113.25      107.16      5.36 o 
   5   3  13       83.12       60.13     14.18 o 
   6   3  13        3.57        5.88      1.31 o 
   7   3  13        0.00        0.00      0.76 o 
   8   3  13        9.88       15.79      3.39 o 
  -3   4  13        0.00        0.03      1.42 o 
  -2   4  13        1.95        1.87      1.39 o 
  -1   4  13       12.25       13.53      2.68 o 
   0   4  13       22.48       24.42      2.95 o 
   1   4  13       82.28       74.85      4.75 o 
   2   4  13      160.13      163.56      6.71 o 
   3   4  13        0.07        0.34      0.62 o 
   4   4  13      103.30       87.56      4.92 o 
   5   4  13       64.10       62.87      4.48 o 
   6   4  13        1.18        0.88      1.19 o 
   7   4  13        1.78        0.88      1.36 o 
   8   4  13        0.21        0.92      1.46 o 
  -2   5  13        0.22        0.58      1.36 o 
  -1   5  13        2.71        4.31      1.70 o 
   0   5  13        0.42        0.68      1.22 o 
   1   5  13        0.61        0.68      1.09 o 
   2   5  13        3.44        3.87      1.59 o 
   3   5  13        7.89        9.47      1.47 o 
   4   5  13        1.03        0.95      1.05 o 
   5   5  13        3.72        5.46      1.80 o 
   6   5  13        4.65        4.41      1.83 o 
   7   5  13        0.87        0.20      1.05 o 
   8   5  13        5.02        7.12      2.37 o 
   0   6  13        1.58        1.39      1.12 o 
   1   6  13       19.54       24.65      3.43 o 
   2   6  13       21.54       22.65      3.19 o 
   3   6  13        2.43        3.96      1.13 o 
   4   6  13        0.69        1.02      1.19 o 
   5   6  13       33.32       30.35      3.43 o 
   6   6  13        0.23        0.00      1.12 o 
   7   6  13        9.43        9.02      2.44 o 
   2   7  13       23.44       26.86      3.26 o 
   3   7  13        3.58        2.10      1.49 o 
   4   7  13        0.02        0.14      1.22 o 
   5   7  13       48.02       42.15      4.10 o 
   6   7  13        0.64        0.88      1.39 o 
  -3  -6  14        2.55        3.53      2.00 o 
  -2  -6  14        7.91        8.89      2.65 o 
  -1  -6  14        7.68        9.39      2.65 o 
  -4  -5  14        1.53        3.05      1.80 o 
  -3  -5  14       59.69       61.25      5.05 o 
  -2  -5  14        0.07        0.37      1.12 o 
  -1  -5  14       13.04       16.96      3.15 o 
   0  -5  14        1.74        2.92      1.70 o 
   1  -5  14        0.14        0.00      1.09 o 
  -5  -4  14        2.65        6.04      1.90 o 
  -4  -4  14       61.35       67.45      5.12 o 
  -3  -4  14        4.37        2.92      1.46 o 
  -2  -4  14       47.49       56.33      4.61 o 
  -1  -4  14       84.37       88.72      5.70 o 
   0  -4  14       25.07       28.89      3.46 o 
   1  -4  14       27.23       30.83      3.66 o 
   2  -4  14       49.81       55.48      4.75 o 
   3  -4  14        5.48        9.33      2.61 o 
  -5  -3  14        3.06        5.83      1.87 o 
  -4  -3  14        2.13        2.17      1.36 o 
  -3  -3  14        8.10        5.66      1.83 o 
  -2  -3  14        5.25        2.44      1.39 o 
  -1  -3  14        1.58        5.73      1.90 o 
   0  -3  14        0.36        0.00      0.98 o 
   1  -3  14        1.45        0.00      0.92 o 
   2  -3  14        1.07        1.46      1.32 o 
   3  -3  14        9.22        7.12      2.10 o 
   4  -3  14       23.26       24.11      3.59 o 
  -5  -2  14        0.04        0.00      0.68 o 
  -4  -2  14        5.89        6.77      1.43 o 
  -3  -2  14        0.53        0.05      0.65 o 
  -2  -2  14        6.05        3.79      1.08 o 
  -1  -2  14       27.06       22.79      2.81 o 
   0  -2  14       25.49       26.96      3.15 o 
   1  -2  14       20.97       28.15      3.12 o 
   2  -2  14        9.76       12.62      2.58 o 
   3  -2  14        0.14        0.00      0.98 o 
   4  -2  14        2.09        1.19      1.19 o 
   5  -2  14        0.59        1.05      1.09 o 
  -5  -1  14        8.21       11.84      1.85 o 
  -4  -1  14        0.71        0.83      0.83 o 
  -3  -1  14       27.91       33.01      2.46 o 
  -2  -1  14       58.85       52.72      2.96 o 
  -1  -1  14        2.24        2.56      0.92 o 
   0  -1  14       37.90       36.29      2.39 o 
   1  -1  14       61.45       63.65      4.44 o 
   2  -1  14        7.59        7.97      1.97 o 
   3  -1  14      103.97      113.40      6.07 o 
   4  -1  14       35.60       35.07      3.66 o 
   5  -1  14       11.66       15.40      2.92 o 
   6  -1  14        0.92        2.00      1.32 o 
  -4   0  14        1.98        1.84      0.98 o 
  -3   0  14       13.94       13.79      2.26 o 
  -2   0  14        1.06        0.73      0.76 o 
  -1   0  14       23.49       24.84      3.51 o 
   0   0  14        5.97        4.99      1.18 o 
   1   0  14      232.28      223.52      5.50 o 
   2   0  14        6.82        7.59      1.34 o 
   3   0  14       23.33       27.10      2.98 o 
   4   0  14        0.58        1.05      1.22 o 
   5   0  14        5.45        7.73      2.17 o 
   6   0  14       27.80       31.78      3.59 o 
  -4   1  14        0.14        0.61      1.19 o 
  -3   1  14       25.39       23.77      3.39 o 
  -2   1  14        8.55       11.47      1.63 o 
  -1   1  14       42.41       38.63      2.78 o 
   0   1  14        4.78        4.60      1.22 o 
   1   1  14      241.80      259.81     18.38 o 
   2   1  14       79.36       80.73      3.29 o 
   3   1  14        2.61        3.00      0.76 o 
   4   1  14       13.89       13.64      1.74 o 
   5   1  14       30.04       24.14      2.18 o 
   6   1  14      131.28      142.40      7.16 o 
   7   1  14       50.30       59.01      4.85 o 
  -3   2  14        0.64        0.95      1.15 o 
  -2   2  14       26.18       23.26      3.36 o 
  -1   2  14       53.69       50.09      4.17 o 
   0   2  14      308.11      305.18      9.67 o 
   1   2  14       84.05       89.56      5.12 o 
   2   2  14        3.42        3.96      0.99 o 
   3   2  14      188.23      179.56     14.46 o 
   4   2  14        0.57        0.99      0.74 o 
   5   2  14        0.74        0.70      0.78 o 
   6   2  14       15.77       14.47      2.36 o 
   7   2  14        0.07        0.00      0.77 o 
  -3   3  14       17.22       21.03      3.59 o 
  -2   3  14        0.67        0.27      1.15 o 
  -1   3  14       12.42       10.34      2.34 o 
   0   3  14       22.95       21.94      3.09 o 
   1   3  14       15.94       17.06      2.71 o 
   2   3  14       10.23        8.17      2.03 o 
   3   3  14        0.60        0.39      0.69 o 
   4   3  14        6.48        5.39      1.73 o 
   5   3  14        3.53        2.61      1.36 o 
   6   3  14        1.27        2.61      1.63 o 
   7   3  14       16.92       17.20      3.41 o 
  -2   4  14        0.00        0.00      1.22 o 
  -1   4  14        0.60        1.12      1.12 o 
   0   4  14       34.50       38.56      3.80 o 
   1   4  14      174.07      181.77      7.70 o 
   2   4  14       51.80       54.70      4.17 o 
   3   4  14        5.91        4.71      1.56 o 
   4   4  14        1.02        0.98      1.12 o 
   5   4  14        2.32        2.78      1.53 o 
   6   4  14       20.19       15.57      2.95 o 
   7   4  14        2.41        1.53      1.53 o 
  -1   5  14        0.53        0.61      1.19 o 
   0   5  14       11.05       10.41      2.48 o 
   1   5  14       73.82       75.56      5.22 o 
   2   5  14        1.30        0.95      1.22 o 
   3   5  14        1.29        1.42      1.22 o 
   4   5  14        0.63        1.25      1.15 o 
   5   5  14        1.15        0.51      1.09 o 
   6   5  14       20.17       18.35      3.05 o 
   7   5  14       31.28       26.96      3.73 o 
   1   6  14       10.30       11.53      2.58 o 
   2   6  14        0.04        1.36      1.15 o 
   3   6  14        1.57        3.80      1.63 o 
   4   6  14        0.49        0.88      1.25 o 
   5   6  14       25.48       24.45      3.43 o 
   6   6  14        1.59        3.53      1.73 o 
   3   7  14        0.23        1.22      1.12 o 
   5   7  14       17.44       18.99      3.26 o 
  -2  -5  15        1.41        3.43      1.90 o 
  -1  -5  15        0.81        2.44      1.87 o 
   0  -5  15       35.16       37.34      4.31 o 
  -4  -4  15        6.52        6.44      1.97 o 
  -3  -4  15       19.65       20.45      3.36 o 
  -2  -4  15       25.04       29.67      3.49 o 
  -1  -4  15        0.21        0.61      1.02 o 
   0  -4  15        0.08        0.78      1.02 o 
   1  -4  15       12.20       16.69      3.12 o 
   2  -4  15       41.90       47.24      4.65 o 
  -4  -3  15        2.10        2.61      1.36 o 
  -3  -3  15       26.83       26.76      3.26 o 
  -2  -3  15       23.38       24.28      3.46 o 
  -1  -3  15        0.01        0.14      0.95 o 
   0  -3  15       11.50       12.04      2.61 o 
   1  -3  15        1.45        2.65      1.42 o 
   2  -3  15        0.63        0.00      0.88 o 
   3  -3  15        0.13        0.71      0.95 o 
  -4  -2  15        3.56        4.13      1.32 o 
  -3  -2  15        0.37        1.23      0.88 o 
  -2  -2  15        9.34       13.53      2.75 o 
  -1  -2  15       23.85       24.28      3.29 o 
   0  -2  15        1.89        2.03      1.29 o 
   1  -2  15       10.98       11.77      2.54 o 
   2  -2  15        0.04        0.98      1.25 o 
   3  -2  15        0.00        0.34      0.95 o 
   4  -2  15        0.13        0.61      1.05 o 
  -4  -1  15        7.53        8.66      1.65 o 
  -3  -1  15        2.74        2.23      1.03 o 
  -2  -1  15        3.69        3.19      1.04 o 
  -1  -1  15        3.78        5.85      1.27 o 
   0  -1  15       16.42       12.57      1.77 o 
   1  -1  15      210.40      202.09      8.04 o 
   2  -1  15        4.84        4.54      1.73 o 
   3  -1  15       56.83       51.95      4.34 o 
   4  -1  15        0.01        0.17      1.09 o 
   5  -1  15       20.29       24.15      3.59 o 
  -4   0  15        1.33        2.08      1.03 o 
  -3   0  15       18.63       20.33      2.26 o 
  -2   0  15       27.42       31.10      2.38 o 
  -1   0  15       83.92       85.16      5.77 o 
   0   0  15        2.83        2.79      0.98 o 
   1   0  15       84.90       81.77      3.55 o 
   2   0  15        1.09        1.63      1.22 o 
   3   0  15        3.19        3.36      1.46 o 
   4   0  15       12.73       13.94      2.75 o 
   5   0  15        6.04        7.02      2.14 o 
  -3   1  15        2.40        4.75      1.97 o 
  -2   1  15        2.28        2.24      1.25 o 
  -1   1  15        4.14        3.77      1.09 o 
   0   1  15        1.15        1.79      0.89 o 
   1   1  15       87.91       89.37      3.62 o 
   2   1  15       41.19       44.63      2.64 o 
   3   1  15        0.02        0.03      0.66 o 
   4   1  15       23.65       25.09      2.66 o 
   5   1  15       84.22      101.09      6.00 o 
   6   1  15       76.78       87.80      5.77 o 
  -3   2  15       10.82       13.09      3.09 o 
  -2   2  15        3.16        7.02      2.14 o 
  -1   2  15        0.98        1.29      1.15 o 
   0   2  15       22.22       23.87      3.26 o 
   1   2  15        4.12        4.65      1.66 o 
   2   2  15       29.62       29.71      3.19 o 
   3   2  15        0.36        0.14      0.60 o 
   4   2  15       24.38       27.20      2.81 o 
   5   2  15       12.36       13.36      3.58 o 
   6   2  15       16.34       20.17      2.29 o 
  -2   3  15        0.44        1.56      1.53 o 
  -1   3  15        0.38        0.75      1.09 o 
   0   3  15        9.97        8.24      2.27 o 
   1   3  15       53.09       48.73      4.17 o 
   2   3  15       24.62       24.21      2.95 o 
   3   3  15        2.40        6.07      1.80 o 
   4   3  15       46.10       46.94      3.93 o 
   5   3  15        1.39        2.95      1.53 o 
   6   3  15        0.01        0.41      1.15 o 
  -1   4  15        0.70        0.71      0.95 o 
   0   4  15        2.08        3.66      1.49 o 
   1   4  15      158.15      142.20      7.09 o 
   2   4  15       58.50       65.28      4.68 o 
   3   4  15        0.86        1.02      1.19 o 
   4   4  15        8.26        4.95      1.80 o 
   5   4  15        4.37        6.21      1.93 o 
   6   4  15        5.72        5.77      2.07 o 
   0   5  15        2.81        3.63      1.49 o 
   1   5  15       86.83       92.14      5.90 o 
   2   5  15        5.35        8.31      2.20 o 
   3   5  15        0.43        0.00      1.02 o 
   5   5  15        0.61        0.54      1.25 o 
   6   5  15       20.98       22.55      3.46 o 
   2   6  15        0.53        1.42      1.09 o 
   3   6  15       23.63       26.76      3.26 o 
   5   6  15       14.48       20.52      3.26 o 
  -2  -4  16       17.24       16.18      3.09 o 
  -1  -4  16        1.62        1.56      1.22 o 
   0  -4  16        0.00        1.49      1.22 o 
  -3  -3  16        0.48        1.05      1.09 o 
  -2  -3  16        0.58        0.10      0.88 o 
  -1  -3  16       28.48       31.23      3.53 o 
   0  -3  16        1.01        3.02      1.32 o 
   1  -3  16        0.24        0.54      0.98 o 
   2  -3  16       13.54       14.55      3.02 o 
  -3  -2  16       20.38       28.71      3.44 o 
  -2  -2  16        4.52        7.26      2.14 o 
  -1  -2  16        0.06        0.31      0.85 o 
   0  -2  16        1.23        2.65      1.49 o 
   1  -2  16        7.82        8.38      2.31 o 
   2  -2  16        6.54       11.43      2.61 o 
   3  -2  16        1.44        5.32      1.80 o 
  -3  -1  16        0.93        2.83      1.11 o 
  -2  -1  16       13.38       14.38      2.10 o 
  -1  -1  16        0.06        0.56      0.72 o 
   0  -1  16        8.65        8.07      2.17 o 
   1  -1  16        9.47        7.22      2.10 o 
   2  -1  16       32.54       36.63      3.87 o 
   3  -1  16        7.02        6.75      2.03 o 
   4  -1  16        0.34        0.34      1.02 o 
  -3   0  16        0.80        1.23      1.00 o 
  -2   0  16        0.37        1.10      0.84 o 
  -1   0  16        8.61       12.86      1.90 o 
   0   0  16        0.01        0.65      0.76 o 
   1   0  16       21.36       18.87      3.31 o 
   2   0  16        1.67        1.73      1.32 o 
   3   0  16        5.80        7.26      2.07 o 
   4   0  16        9.45       10.99      2.65 o 
   5   0  16       10.54       14.04      2.88 o 
  -2   1  16        2.98        2.92      1.42 o 
  -1   1  16       33.03       32.05      3.53 o 
   0   1  16        7.58        9.81      1.65 o 
   1   1  16       16.30       16.41      1.94 o 
   2   1  16       55.40       56.27      3.07 o 
   3   1  16        5.53        6.21      1.40 o 
   4   1  16       26.90       27.30      3.29 o 
   5   1  16       43.51       47.92      4.34 o 
  -2   2  16       10.59       14.55      2.88 o 
  -1   2  16        0.08        0.68      1.02 o 
   0   2  16       22.62       23.33      3.36 o 
   1   2  16        6.47        9.05      2.31 o 
   2   2  16        4.24        3.15      1.53 o 
   3   2  16      116.73      120.76      6.14 o 
   5   2  16       53.13       56.85      4.41 o 
  -1   3  16        0.64        1.80      1.39 o 
   0   3  16        3.99        3.39      1.56 o 
   1   3  16       40.05       33.71      3.63 o 
   2   3  16       42.13       43.31      3.97 o 
   3   3  16      104.47      104.45      5.80 o 
   5   3  16        0.56        1.66      1.46 o 
   0   4  16       11.88       13.43      2.78 o 
   1   4  16       49.13       48.02      4.34 o 
   2   4  16       59.12       63.28      4.85 o 
   3   4  16        0.01        0.27      0.95 o 
   5   4  16       18.96       15.13      2.95 o 
   2   5  16       10.61       15.29      2.92 o 
   3   5  16        1.03        2.58      1.46 o 
  -1  -2  17        7.99        6.88      1.97 o 
   0  -2  17        4.28        4.65      1.83 o 
   1  -2  17        8.79       12.92      2.81 o 
  -2  -1  17        0.16        0.74      0.74 o 
  -1  -1  17        0.92        0.97      0.78 o 
   0  -1  17        5.92        5.60      2.00 o 
   1  -1  17        1.40        0.00      1.15 o 
   2  -1  17        2.28        3.83      1.66 o 
   3  -1  17        1.44        2.92      1.42 o 
  -1   0  17        7.45        6.46      1.44 o 
   0   0  17        1.74        3.30      1.11 o 
   1   0  17        3.65        4.48      1.32 o 
   2   0  17        1.47        1.53      1.53 o 
   3   0  17       18.32       19.40      3.26 o 
  -1   1  17        0.14        0.58      0.85 o 
   0   1  17        1.51        1.39      1.09 o 
   1   1  17        3.59        6.31      1.97 o 
   2   1  17        0.50        1.12      0.92 o 
   3   1  17       63.96       77.22      5.36 o 
   4   1  17       14.37       26.01      3.56 o 
   0   2  17       19.10       17.84      3.12 o 
   1   2  17        3.92        4.10      1.56 o 
   2   2  17        7.90        5.87      2.10 o 
   3   2  17       78.07       85.53      5.46 o 
   1   3  17        4.45        5.32      1.83 o 
   2   3  17        0.04        0.00      0.88 o 
   3   3  17       15.37       14.38      2.88 o 
                                                 
